# Supplementary material for: 4-[(3-Nitro­benzyl­idene)amino]-3-(pyridin-4-yl)-1H-1,2,4-triazole-5(4H)-thione
Source: Acta Crystallogr Sect E Struct Rep Online. 2012 Jan 7;68(Pt 2):o279. doi: 10.1107/S1600536811054444 (PMC3274976; doi:10.1107/S1600536811054444)
Supplement: Supplementary file 2 [file e-68-0o279-Isup2.hkl]

# 
# h,k,l, Fc-squared, Fo-squared, sigma(Fo-squared) and status flag 
# 
data_I
_shelx_title ' shelx in P2(1)/n' 
_shelx_refln_list_code          4 
_shelx_F_calc_maximum      168.65 
_exptl_crystal_F_000       672.00 
_reflns_d_resolution_high  0.7593 
 
loop_ 
 _symmetry_equiv_pos_as_xyz 
 'x, y, z' 
 '-x+1/2, y+1/2, -z+1/2' 
 '-x, -y, -z' 
 'x-1/2, -y-1/2, z-1/2' 
 
_cell_length_a     3.7989 
_cell_length_b    24.3336 
_cell_length_c    15.2078 
_cell_angle_alpha  90.000 
_cell_angle_beta   93.035 
_cell_angle_gamma  90.000 
 
_shelx_F_squared_multiplier     1.000 
 
loop_ 
 _refln_index_h 
 _refln_index_k 
 _refln_index_l 
 _refln_F_squared_calc 
 _refln_F_squared_meas 
 _refln_F_squared_sigma 
 _refln_observed_status 
   2   0   0     1132.59     1140.15     19.40 o 
   4   0   0       12.15       19.96     21.82 o 
   1   1   0      120.92      132.40      8.24 o 
   2   1   0       19.36       29.84      2.60 o 
   3   1   0      319.14      312.43      6.43 o 
   4   1   0      290.26      282.62     20.43 o 
   0   2   0       67.07       66.48      2.78 o 
   1   2   0        0.21        3.11      1.31 o 
   2   2   0       37.53       33.38      2.94 o 
   3   2   0       25.51       24.20      3.53 o 
   4   2   0       13.70       13.65      9.51 o 
   1   3   0    25799.17    24343.83    246.48 o 
   2   3   0       30.29       27.39      2.91 o 
   3   3   0      181.49      184.37      7.90 o 
   4   3   0       42.81       48.58     11.75 o 
   0   4   0       48.79       54.58      7.49 o 
   1   4   0     7390.94     7530.24     67.95 o 
   2   4   0     1280.20     1336.18     13.25 o 
   3   4   0     1236.65     1168.49     50.23 o 
   4   4   0        0.02        5.18      5.56 o 
   1   5   0      787.08      788.75      9.86 o 
   2   5   0      211.92      213.33      7.48 o 
   3   5   0        9.89       11.03      2.01 o 
   4   5   0      324.11      372.45     37.51 o 
   0   6   0     1771.10     1787.65     19.43 o 
   1   6   0        2.50        5.17      1.39 o 
   2   6   0     3093.95     3061.92     40.74 o 
   3   6   0      237.42      151.24     40.39 o 
   4   6   0       10.79       19.12     12.02 o 
   1   7   0       68.07       65.23      3.67 o 
   2   7   0      282.85      268.56      9.03 o 
   3   7   0      475.46      455.96     13.78 o 
   4   7   0      335.74      245.79     66.79 o 
   0   8   0     3821.16     3883.59     50.63 o 
   1   8   0       69.76       92.22      5.88 o 
   2   8   0        8.51       11.52      2.34 o 
   3   8   0      725.09      720.52     23.07 o 
   4   8   0        5.76        5.12     10.56 o 
   1   9   0      119.71      126.60      7.07 o 
   2   9   0     1605.63     1612.28     31.11 o 
   3   9   0      985.57      964.86     38.67 o 
   4   9   0      151.11      120.14     33.51 o 
   0  10   0        7.07       10.25      3.33 o 
   1  10   0      765.20      822.67     16.93 o 
   2  10   0       57.25       56.26      6.84 o 
   3  10   0     1125.96     1060.59     34.08 o 
   4  10   0      310.58      229.35     69.75 o 
   1  11   0        4.61       11.49      2.71 o 
   2  11   0      634.39      624.91     17.85 o 
   3  11   0       14.80       21.64      6.67 o 
   4  11   0       20.28       17.45     10.91 o 
   0  12   0       27.58       25.16      4.45 o 
   1  12   0     1277.61     1189.86     18.25 o 
   2  12   0        4.78        6.88      4.25 o 
   3  12   0      361.01      388.16     14.23 o 
   4  12   0        1.56       21.01     19.47 o 
   1  13   0      364.69      395.72     17.30 o 
   2  13   0        5.74        9.30      7.47 o 
   3  13   0      238.11      234.40     17.62 o 
   4  13   0     1004.65     1005.28     67.19 o 
   0  14   0     5219.70     5554.16    117.17 o 
   1  14   0     3087.83     3154.97     54.47 o 
   2  14   0      484.30      475.28     26.04 o 
   3  14   0       16.71       12.48      5.66 o 
   4  14   0       30.09       60.12     31.96 o 
   1  15   0       71.90       75.01      9.43 o 
   2  15   0      172.56      181.57     20.91 o 
   3  15   0      191.21      190.39     11.76 o 
   4  15   0      163.06      152.11     40.80 o 
   0  16   0     1334.02     1416.81     40.42 o 
   1  16   0      293.76      319.82     22.71 o 
   2  16   0      198.73      190.34     23.95 o 
   3  16   0        0.46       -0.94      4.33 o 
   4  16   0      138.88      127.50     43.98 o 
   1  17   0       49.41       62.05      9.71 o 
   2  17   0      101.19      122.02     15.85 o 
   3  17   0      320.84      352.39     52.52 o 
   4  17   0        8.35       14.70     12.88 o 
   0  18   0       10.59        6.42      6.58 o 
   1  18   0     1854.57     1800.07     66.07 o 
   2  18   0      882.66      842.40     41.32 o 
   3  18   0       80.79       86.01     16.06 o 
   4  18   0       19.78       19.28     12.32 o 
   1  19   0      127.86      127.80     14.75 o 
   2  19   0      250.03      244.50     29.92 o 
   3  19   0      160.10      151.09     32.73 o 
   4  19   0       41.22       62.98     24.15 o 
   0  20   0        0.02        2.86      4.97 o 
   1  20   0      167.15      187.18     19.71 o 
   2  20   0       91.99      111.66     16.03 o 
   3  20   0      198.13      179.09     43.85 o 
   1  21   0        0.38       10.21      4.09 o 
   2  21   0       19.90       15.12      5.98 o 
   3  21   0      258.67      195.51     51.25 o 
   0  22   0      463.45      445.45     24.42 o 
   1  22   0      112.83      124.93     14.98 o 
   2  22   0      187.80      203.95     26.17 o 
   3  22   0      116.06       97.96     26.28 o 
   1  23   0        5.90       20.83      5.48 o 
   2  23   0       25.21       28.72     10.04 o 
   3  23   0       28.98       45.32     15.74 o 
   0  24   0      294.74      296.27     25.56 o 
   1  24   0      169.35      164.98     21.60 o 
   2  24   0      182.67      188.47     28.40 o 
   3  24   0       43.18       49.51     12.18 o 
   1  25   0       68.08       67.75     10.20 o 
   2  25   0        3.56       11.27      8.99 o 
   3  25   0      178.09      155.81     48.18 o 
   0  26   0       91.03       63.15     10.23 o 
   1  26   0      100.23      107.78     17.63 o 
   2  26   0       72.13       67.87     13.47 o 
   1  27   0       12.05        6.14      7.24 o 
   2  27   0        0.61       12.20      6.50 o 
   0  28   0       25.99        9.76      6.94 o 
   1  28   0      189.72      196.18     32.35 o 
   2  28   0       36.19       33.09      9.26 o 
   1  29   0      108.19      102.42     17.45 o 
   2  29   0       68.58       59.70     16.08 o 
   0  30   0       48.12       38.63     11.76 o 
   1  30   0       26.72       17.35      6.41 o 
   1  31   0        2.58        6.84      4.67 o 
   0  32   0      462.41      477.54     87.94 o 
  -3   0   1      244.84      213.26     15.77 o 
  -1   0   1      993.69      919.86     10.64 o 
   1   0   1    14605.92    14024.26    235.85 o 
   3   0   1       13.45       12.30     10.17 o 
  -4   1   1       18.99       19.49      6.43 o 
  -3   1   1       41.89       43.89      5.72 o 
  -2   1   1      148.25      155.71      5.83 o 
  -1   1   1     3123.27     3040.33     19.94 o 
   0   1   1      754.16      707.44     26.69 o 
   1   1   1     1272.36     1286.00     17.52 o 
   2   1   1      642.43      611.88      8.94 o 
   3   1   1      224.00      210.19     17.51 o 
   4   1   1      123.53      123.71     26.11 o 
  -4   2   1      513.67      561.61     18.02 o 
  -3   2   1      298.60      284.36     11.74 o 
  -2   2   1      132.45      134.78      4.84 o 
  -1   2   1     5766.13     5818.87     69.13 o 
   0   2   1     1658.69     1462.39     35.96 o 
   1   2   1     5232.33     4942.62    104.61 o 
   2   2   1      779.13      809.30     13.42 o 
   3   2   1      444.41      419.70     11.81 o 
   4   2   1       54.40      166.95     94.61 o 
  -4   3   1      190.79      329.39    103.03 o 
  -3   3   1        9.79        8.45      1.81 o 
  -2   3   1      398.58      414.45      8.68 o 
  -1   3   1    18085.04    17475.32    167.32 o 
   0   3   1     4299.54     4143.63     41.30 o 
   1   3   1    28443.52    27242.69    288.51 o 
   2   3   1     1278.46     1290.74     16.56 o 
   3   3   1      146.06      142.72     10.62 o 
   4   3   1        3.87        7.30      7.50 o 
  -4   4   1      425.10      458.31     33.24 o 
  -3   4   1      259.49      250.26     14.35 o 
  -2   4   1        0.58        0.82      1.97 o 
  -1   4   1     4077.03     4073.00     40.12 o 
   0   4   1     4498.61     4159.31     77.91 o 
   1   4   1       32.18       21.91      3.53 o 
   2   4   1     3564.81     3617.71     70.84 o 
   3   4   1        0.20        5.92      3.97 o 
   4   4   1        1.80        2.79      8.16 o 
  -4   5   1      167.14      139.55     40.16 o 
  -3   5   1       76.86       69.17      7.23 o 
  -2   5   1     2380.24     2484.03     42.72 o 
  -1   5   1       73.88       78.72      6.57 o 
   0   5   1       77.38       70.57      5.26 o 
   1   5   1      991.36      888.85     16.90 o 
   2   5   1      198.16       98.41     37.33 o 
   3   5   1       22.80       17.57      3.72 o 
   4   5   1       59.22       72.59     19.94 o 
  -4   6   1      176.18      171.36     41.99 o 
  -3   6   1     1082.09     1065.07     25.83 o 
  -2   6   1     1323.11     1275.06     22.72 o 
  -1   6   1     5864.87     5803.10     66.93 o 
   0   6   1     2190.64     2112.18     16.66 o 
   1   6   1      366.28      362.49      7.06 o 
   2   6   1     4510.91     4729.38     73.78 o 
   3   6   1       80.35       71.64      9.64 o 
   4   6   1       17.24       14.42     12.89 o 
  -4   7   1        7.95       15.52      8.33 o 
  -3   7   1      173.78      168.46      9.11 o 
  -2   7   1     6827.86     7196.99     96.83 o 
  -1   7   1      130.57      120.54     11.36 o 
   0   7   1      625.36      649.40      8.50 o 
   1   7   1     1367.98     1373.92     17.42 o 
   2   7   1     3110.77     3087.68     41.54 o 
   3   7   1      170.17      144.86     11.15 o 
   4   7   1      278.62      309.56     42.98 o 
  -4   8   1       21.22       45.80     15.26 o 
  -3   8   1        0.75        1.94      1.57 o 
  -2   8   1        1.65        1.39      4.04 o 
  -1   8   1     1174.10     1168.80     16.55 o 
   0   8   1     1121.57     1011.49     16.74 o 
   1   8   1     1047.53      928.01     73.51 o 
   2   8   1      117.62      119.64      9.80 o 
   3   8   1      238.71      212.36     12.40 o 
   4   8   1      335.31      291.88     79.64 o 
  -4   9   1        0.06       -3.49     21.15 o 
  -3   9   1       52.32       42.03      6.67 o 
  -2   9   1       26.28       39.45      6.58 o 
  -1   9   1     1039.69     1051.28     17.33 o 
   0   9   1      850.33      744.19     10.32 o 
   1   9   1     1372.95     1514.51     21.79 o 
   2   9   1      825.67      808.90     17.46 o 
   3   9   1     1178.63     1145.51     59.23 o 
   4   9   1       79.08       81.07     26.76 o 
  -4  10   1      127.14      146.09     34.84 o 
  -3  10   1     1584.16     1578.53     37.23 o 
  -2  10   1      507.46      516.14     17.00 o 
  -1  10   1      167.60      180.46     14.82 o 
   0  10   1      134.19      140.64      8.28 o 
   1  10   1      443.34      431.68     12.53 o 
   2  10   1       24.81       37.05      5.02 o 
   3  10   1      239.17      227.90     18.39 o 
   4  10   1       42.05       17.10     21.50 o 
  -4  11   1      434.83      461.72     64.34 o 
  -3  11   1      197.37      203.86     11.30 o 
  -2  11   1        9.62        9.96      2.88 o 
  -1  11   1     4707.76     4918.33     78.60 o 
   0  11   1     3091.86     3199.70     39.75 o 
   1  11   1     1916.69     1894.20     53.61 o 
   2  11   1       53.08       62.59      4.10 o 
   3  11   1      289.86      291.73     18.06 o 
   4  11   1        6.67        8.31     14.82 o 
  -4  12   1       47.02       55.04     27.27 o 
  -3  12   1      409.70      425.45     25.75 o 
  -2  12   1      591.31      599.17     24.21 o 
  -1  12   1      758.73      751.77     12.61 o 
   0  12   1     1728.27     1913.39     35.26 o 
   1  12   1       18.29       18.03      2.98 o 
   2  12   1        3.83        7.21      4.27 o 
   3  12   1        7.77       10.90      7.50 o 
   4  12   1      187.83      177.83     39.89 o 
  -4  13   1      978.75      949.57     46.32 o 
  -3  13   1       21.75       28.09      8.17 o 
  -2  13   1       47.61       62.56      8.99 o 
  -1  13   1       30.07       38.70      5.21 o 
   0  13   1      335.88      349.85      9.61 o 
   1  13   1      406.35      315.93     25.88 o 
   2  13   1      234.57      219.68     15.79 o 
   3  13   1        9.15       14.58      5.78 o 
   4  13   1      309.69      261.03     91.20 o 
  -4  14   1      364.38      330.82     79.37 o 
  -3  14   1      311.67      308.44     20.67 o 
  -2  14   1       12.29       21.13      6.49 o 
  -1  14   1       54.40       55.03      6.85 o 
   0  14   1        3.86       11.11      2.79 o 
   1  14   1      195.75      208.37     18.83 o 
   2  14   1       42.38       50.38      8.75 o 
   3  14   1       90.87      105.79     20.32 o 
   4  14   1       21.77       18.45      9.42 o 
  -4  15   1        6.56        3.91     14.25 o 
  -3  15   1       16.94       24.11      5.45 o 
  -2  15   1      142.06      163.45     19.00 o 
  -1  15   1      215.19      225.59     14.12 o 
   0  15   1     2164.68     2119.98     34.67 o 
   1  15   1        0.56        5.45      2.94 o 
   2  15   1     1406.87     1403.50     33.92 o 
   3  15   1        1.20       10.36      8.80 o 
   4  15   1      210.60      215.36     70.69 o 
  -4  16   1      158.13      156.18     46.51 o 
  -3  16   1      233.79      198.89     27.23 o 
  -2  16   1      328.03      358.11     26.31 o 
  -1  16   1       13.06       18.28      3.65 o 
   0  16   1       44.64       45.32      5.29 o 
   1  16   1       36.48       47.44      6.42 o 
   2  16   1      143.08      157.58     20.20 o 
   3  16   1       78.00       87.24     20.51 o 
   4  16   1       38.59       67.00     20.90 o 
  -4  17   1       57.35       57.99     16.45 o 
  -3  17   1      280.21      317.27     24.22 o 
  -2  17   1       93.42      102.13     15.38 o 
  -1  17   1      506.52      509.08     17.82 o 
   0  17   1     1358.10     1362.98     28.43 o 
   1  17   1      503.25      456.90     36.17 o 
   2  17   1     1172.15     1155.24     30.10 o 
   3  17   1       50.88       51.37     15.20 o 
   4  17   1        5.44       -0.84     15.31 o 
  -4  18   1      252.61      269.42     91.37 o 
  -3  18   1        7.85       12.78      4.90 o 
  -2  18   1       27.25       46.85      8.65 o 
  -1  18   1       13.63       17.45      3.61 o 
   0  18   1      174.08      175.10     13.82 o 
   1  18   1        3.67        7.03      3.75 o 
   2  18   1      424.79      404.59     37.38 o 
   3  18   1       22.57       21.10      9.68 o 
   4  18   1       44.07       28.28     13.95 o 
  -4  19   1      281.61      223.09     87.25 o 
  -3  19   1      355.26      348.53     50.45 o 
  -2  19   1      231.49      245.35     30.10 o 
  -1  19   1      150.80      131.62     13.88 o 
   0  19   1        1.70        4.00      5.44 o 
   1  19   1      970.39      920.59     28.43 o 
   2  19   1        2.82       13.94      9.06 o 
   3  19   1      386.14      402.95     53.32 o 
  -3  20   1      281.25      320.19     48.49 o 
  -2  20   1      617.21      634.07     35.21 o 
  -1  20   1       46.20       37.49      5.55 o 
   0  20   1       11.41        9.77      3.17 o 
   1  20   1      138.45      142.39     15.47 o 
   2  20   1       93.92       97.04     16.85 o 
   3  20   1       12.14        8.40      9.52 o 
  -3  21   1      106.17      106.29     18.89 o 
  -2  21   1        5.11        9.21      7.96 o 
  -1  21   1      526.41      432.99     43.16 o 
   0  21   1      678.94      678.78     16.32 o 
   1  21   1      283.88      289.99     17.17 o 
   2  21   1      924.20      950.06     36.51 o 
   3  21   1      155.09      146.23     30.87 o 
  -3  22   1       80.80      115.43     27.68 o 
  -2  22   1      612.49      613.89     35.81 o 
  -1  22   1       15.92       23.90      5.89 o 
   0  22   1       55.24       59.26      6.76 o 
   1  22   1      143.73       93.23     21.58 o 
   2  22   1      162.69      152.92     21.08 o 
   3  22   1       13.03       18.39      9.70 o 
  -3  23   1        7.47        7.34      9.95 o 
  -2  23   1        0.55        8.69      9.47 o 
  -1  23   1       30.29       43.18      6.99 o 
   0  23   1      693.10      716.54     22.28 o 
   1  23   1        4.91        7.01      4.45 o 
   2  23   1      563.31      557.15     28.98 o 
   3  23   1       35.56       39.97     10.55 o 
  -3  24   1       61.05       55.01     18.11 o 
  -2  24   1       13.63       20.30      8.43 o 
  -1  24   1      603.51      601.00     23.63 o 
   0  24   1      208.78      219.68     24.73 o 
   1  24   1      243.31      209.54     22.44 o 
   2  24   1        6.75        9.21      5.94 o 
   3  24   1       62.48       67.25     15.93 o 
  -3  25   1        2.05        7.85      7.01 o 
  -2  25   1        9.15       20.81      6.59 o 
  -1  25   1       38.25       52.05      8.12 o 
   0  25   1       23.76       22.89      5.17 o 
   1  25   1      447.83      435.45     25.93 o 
   2  25   1       49.62       48.19     11.07 o 
   3  25   1      115.65      107.21     26.57 o 
  -2  26   1       26.69       23.77      7.11 o 
  -1  26   1       95.22       83.48     13.46 o 
   0  26   1        4.61       14.49      5.04 o 
   1  26   1        0.00        8.38      6.07 o 
   2  26   1      267.41      233.05     42.92 o 
  -2  27   1        7.97       11.79      4.95 o 
  -1  27   1       22.91       27.05      6.27 o 
   0  27   1      150.66      165.88     19.18 o 
   1  27   1      840.90      859.74     21.46 o 
   2  27   1        2.46       11.15      5.27 o 
  -2  28   1      258.60      243.04     39.73 o 
  -1  28   1      204.57      223.83     30.46 o 
   0  28   1      217.78      222.18     19.75 o 
   1  28   1        2.00        6.75      5.95 o 
   2  28   1        1.52        5.81      6.11 o 
  -2  29   1       19.37       28.04      8.66 o 
  -1  29   1        1.50       15.26      6.03 o 
   0  29   1       90.57       74.17     15.79 o 
   1  29   1       24.67       27.65      7.71 o 
   2  29   1      235.51      218.22     34.42 o 
  -1  30   1        0.21        7.83      6.23 o 
   0  30   1        1.46        2.18      8.74 o 
   1  30   1      104.88      100.97     23.49 o 
  -1  31   1       44.90       49.30     10.48 o 
   0  31   1      283.96      278.13     35.33 o 
   1  31   1        4.46       12.09      5.17 o 
  -4   0   2       27.30       33.27     11.85 o 
  -2   0   2       53.51       56.29      6.73 o 
   0   0   2     2550.12     2536.31     33.47 o 
   2   0   2     1712.64     1613.85     47.20 o 
   4   0   2       10.89       12.06     11.45 o 
  -4   1   2      113.38      112.62     24.65 o 
  -3   1   2      778.32      772.34     17.86 o 
  -2   1   2     1074.99     1034.29     17.59 o 
  -1   1   2    11310.45    11071.98     76.96 o 
   0   1   2      647.20      603.16      6.53 o 
   1   1   2      283.38      320.81     19.13 o 
   2   1   2      115.64      121.82     12.49 o 
   3   1   2      104.16      122.02     20.79 o 
   4   1   2       19.54       70.78     41.46 o 
  -4   2   2       52.45       47.64     14.03 o 
  -3   2   2       80.71       81.92      7.82 o 
  -2   2   2      389.87      394.27     10.65 o 
  -1   2   2     7666.37     7841.13     66.32 o 
   0   2   2       45.14       45.14      3.43 o 
   1   2   2      420.17      396.89      4.79 o 
   2   2   2       14.78       23.03      6.27 o 
   3   2   2     1103.06     1085.55     29.52 o 
   4   2   2      413.23      402.31     16.54 o 
  -4   3   2      418.42      432.34     14.63 o 
  -3   3   2        0.23        2.66      1.75 o 
  -2   3   2      692.20      622.77      9.12 o 
  -1   3   2      567.58      517.84     12.50 o 
   0   3   2     6826.00     6652.74     72.90 o 
   1   3   2      270.24      242.21     14.83 o 
   2   3   2      626.97      640.01     12.55 o 
   3   3   2        0.03        2.17      3.45 o 
   4   3   2        0.41        8.58      6.95 o 
  -4   4   2       10.86       10.09      9.88 o 
  -3   4   2      124.08      157.68     16.24 o 
  -2   4   2      198.59      202.37      6.59 o 
  -1   4   2      477.90      481.44      6.28 o 
   0   4   2    13180.51    12285.14    124.39 o 
   1   4   2     1372.32     1280.14     15.61 o 
   2   4   2      711.60      726.18     13.01 o 
   3   4   2      689.39      647.72     21.22 o 
   4   4   2      120.86       96.27     22.81 o 
  -4   5   2       91.29       80.42     22.45 o 
  -3   5   2      151.80      145.67     11.30 o 
  -2   5   2      508.80      455.44      8.21 o 
  -1   5   2      977.16      905.35     11.05 o 
   0   5   2       63.94      108.92      9.09 o 
   1   5   2      506.07      506.89     10.68 o 
   2   5   2      282.28      290.38     12.01 o 
   3   5   2     1152.93     1136.47     36.17 o 
   4   5   2       56.98       65.99     25.31 o 
  -4   6   2      150.44      157.06     39.33 o 
  -3   6   2       45.11       34.70      5.32 o 
  -2   6   2        7.89        7.10      2.90 o 
  -1   6   2      136.44      150.45      6.18 o 
   0   6   2      394.17      402.32      5.30 o 
   1   6   2      374.57      320.57      7.31 o 
   2   6   2     1124.77     1082.44     21.53 o 
   3   6   2      800.65      822.52     27.33 o 
   4   6   2      261.16      272.32     73.80 o 
  -4   7   2      229.04      215.72     68.55 o 
  -3   7   2      272.23      231.38      9.57 o 
  -2   7   2     1211.69     1226.65     20.83 o 
  -1   7   2     3214.92     3309.57     41.13 o 
   0   7   2       14.33       24.73      2.63 o 
   1   7   2     1198.12     1191.07     17.76 o 
   2   7   2       14.46       23.61      2.81 o 
   3   7   2      342.68      333.37     33.07 o 
   4   7   2       14.55       18.15     17.57 o 
  -4   8   2       77.07       83.81     27.90 o 
  -3   8   2        6.54        6.83      2.77 o 
  -2   8   2      792.57      812.02     17.03 o 
  -1   8   2     1676.69     1720.52     21.48 o 
   0   8   2      458.98      391.28     13.17 o 
   1   8   2      112.85      141.45     10.31 o 
   2   8   2     3661.09     3825.12     54.75 o 
   3   8   2      116.71      116.54     17.25 o 
   4   8   2       38.35       61.25     23.60 o 
  -4   9   2      196.70      206.50     50.56 o 
  -3   9   2      488.03      486.39     25.04 o 
  -2   9   2     1211.01     1182.40     28.47 o 
  -1   9   2      631.77      566.34     18.13 o 
   0   9   2      203.24      199.79      5.21 o 
   1   9   2        6.27        5.16      1.68 o 
   2   9   2      605.73      617.12     13.94 o 
   3   9   2        8.32       20.42      9.98 o 
   4   9   2      104.12       95.98     38.28 o 
  -4  10   2       29.15       37.48     18.47 o 
  -3  10   2      912.90      921.50     25.20 o 
  -2  10   2      692.16      710.49     18.49 o 
  -1  10   2      363.24      402.53     14.72 o 
   0  10   2       44.12       41.57      3.94 o 
   1  10   2        0.28        6.64      2.36 o 
   2  10   2      166.49      213.93     13.35 o 
   3  10   2      940.65      969.08     25.48 o 
   4  10   2      152.33      133.13     37.38 o 
  -4  11   2      120.39       93.87     16.83 o 
  -3  11   2      739.61      749.60     36.65 o 
  -2  11   2      172.80      174.74     23.61 o 
  -1  11   2        9.55        8.79      1.90 o 
   0  11   2     3851.31     4218.53     52.15 o 
   1  11   2      241.04      254.25      8.97 o 
   2  11   2       45.61       49.56      7.06 o 
   3  11   2       33.67       34.90      7.63 o 
   4  11   2       11.63       22.63     15.70 o 
  -4  12   2       92.83      104.23     30.34 o 
  -3  12   2       90.18       91.30     12.48 o 
  -2  12   2       55.64       74.34     10.22 o 
  -1  12   2       31.91       22.66      3.60 o 
   0  12   2        0.18        9.44      2.34 o 
   1  12   2     1813.69     1824.82     55.01 o 
   2  12   2       28.99       33.40      4.94 o 
   3  12   2      298.48      327.36     39.00 o 
   4  12   2        0.04        2.68     12.33 o 
  -4  13   2      159.12      114.56     36.79 o 
  -3  13   2     1765.60     1858.14     35.67 o 
  -2  13   2        1.73       11.53      4.22 o 
  -1  13   2       31.91       42.30      5.22 o 
   0  13   2       84.09      107.13     10.55 o 
   1  13   2      410.42      426.05     28.13 o 
   2  13   2       99.06       81.05      7.86 o 
   3  13   2       17.44       21.93      7.09 o 
   4  13   2        0.34        8.06      7.50 o 
  -4  14   2       12.25       23.03      6.54 o 
  -3  14   2        0.58        2.49      6.57 o 
  -2  14   2        0.53        4.10      5.15 o 
  -1  14   2      203.35      263.52     15.55 o 
   0  14   2     2532.66     2533.82     42.49 o 
   1  14   2      646.09      644.45     23.76 o 
   2  14   2      127.12      103.84      9.33 o 
   3  14   2        0.18        4.99      9.72 o 
   4  14   2      440.31      433.56     45.00 o 
  -4  15   2        0.05        8.56      5.71 o 
  -3  15   2       96.16      101.68     14.48 o 
  -2  15   2        6.45       14.14      4.74 o 
  -1  15   2       15.26       10.97      2.89 o 
   0  15   2      201.48      186.43     16.41 o 
   1  15   2        0.87        3.21      4.13 o 
   2  15   2        0.65        4.14      2.83 o 
   3  15   2      175.86      185.96     32.11 o 
   4  15   2       21.21       -3.38     13.52 o 
  -4  16   2      257.15      192.40     67.47 o 
  -3  16   2      212.50      221.43     26.18 o 
  -2  16   2      107.03       90.06     12.35 o 
  -1  16   2      164.49      205.12      9.86 o 
   0  16   2        0.11        5.01      3.08 o 
   1  16   2      259.69      237.45     26.93 o 
   2  16   2       45.31       54.64      7.64 o 
   3  16   2      369.66      358.30     26.69 o 
   4  16   2      541.06      544.14     65.77 o 
  -4  17   2      357.39      330.09     40.27 o 
  -3  17   2      720.44      757.32     25.29 o 
  -2  17   2     2017.62     2069.81     48.04 o 
  -1  17   2     1125.03     1104.05     28.92 o 
   0  17   2        0.09        9.88      4.05 o 
   1  17   2       22.43       19.60      4.77 o 
   2  17   2      154.06      136.77     16.58 o 
   3  17   2      421.43      429.42     31.17 o 
   4  17   2      323.70      249.40     89.74 o 
  -4  18   2        0.08        7.43     11.07 o 
  -3  18   2       30.56       33.79      8.91 o 
  -2  18   2       48.51       48.05      8.43 o 
  -1  18   2       75.23       80.35      9.17 o 
   0  18   2       47.24       43.33      6.06 o 
   1  18   2     2633.30     2528.34     61.55 o 
   2  18   2       17.89       28.79      5.70 o 
   3  18   2      629.65      640.70     31.22 o 
   4  18   2      115.04      136.36     39.31 o 
  -4  19   2      248.90      193.81     51.63 o 
  -3  19   2        9.31       15.96      5.48 o 
  -2  19   2      127.85      124.73     16.69 o 
  -1  19   2      152.97      130.45      9.73 o 
   0  19   2        9.48       13.56      2.93 o 
   1  19   2      688.89      644.73     30.96 o 
   2  19   2       57.46       45.16     23.25 o 
   3  19   2      117.94       87.46     14.83 o 
  -3  20   2      291.90      279.67     38.87 o 
  -2  20   2      257.09      254.52     19.92 o 
  -1  20   2     1184.61     1190.70     24.34 o 
   0  20   2        2.41        7.38      3.38 o 
   1  20   2     1282.01     1224.82     32.00 o 
   2  20   2      475.62      471.11     28.20 o 
   3  20   2      620.18      680.75     39.50 o 
  -3  21   2      464.97      534.26     42.49 o 
  -2  21   2      876.73      865.37     28.08 o 
  -1  21   2        0.29        5.64      3.67 o 
   0  21   2     2259.49     2288.78     41.68 o 
   1  21   2      109.46      125.77     15.80 o 
   2  21   2       31.33       31.74      6.89 o 
   3  21   2        1.48        2.85     10.98 o 
  -3  22   2       37.57       31.16     11.47 o 
  -2  22   2        2.09        9.16      6.61 o 
  -1  22   2      341.20      328.42     17.68 o 
   0  22   2      425.16      377.83     13.83 o 
   1  22   2       19.04       24.22      5.06 o 
   2  22   2      894.21      879.26     21.61 o 
   3  22   2        3.59       17.45      6.27 o 
  -3  23   2      215.04      197.29     43.00 o 
  -2  23   2       17.47       21.77      7.03 o 
  -1  23   2      616.39      638.40     27.38 o 
   0  23   2       20.39       32.97      5.43 o 
   1  23   2       29.06       37.92      6.90 o 
   2  23   2       95.63       96.31     14.06 o 
   3  23   2        2.97        9.59      9.35 o 
  -3  24   2       20.53       27.87      8.72 o 
  -2  24   2      375.33      383.25     27.71 o 
  -1  24   2        0.95        3.75      3.96 o 
   0  24   2      308.40      270.28     13.19 o 
   1  24   2      457.53      436.39     24.35 o 
   2  24   2      248.80      250.77     40.32 o 
   3  24   2      177.06      140.45     48.01 o 
  -3  25   2      374.24      378.83     59.49 o 
  -2  25   2      366.63      348.98     38.16 o 
  -1  25   2      292.12      296.71     19.97 o 
   0  25   2       54.80       33.72      6.55 o 
   1  25   2       12.94       17.75      8.67 o 
   2  25   2       10.82       15.75      8.29 o 
   3  25   2       11.83       19.36     11.05 o 
  -2  26   2        8.83       20.65      5.57 o 
  -1  26   2       55.66       53.28      9.89 o 
   0  26   2       11.93       17.17      5.73 o 
   1  26   2     1215.10     1281.67     47.63 o 
   2  26   2        0.78       13.54      8.62 o 
  -2  27   2      610.99      668.11     36.11 o 
  -1  27   2        0.58        6.01      3.57 o 
   0  27   2       44.07       52.85      8.26 o 
   1  27   2        5.09        6.58      5.01 o 
   2  27   2      460.83      470.29     41.15 o 
  -2  28   2       13.66       17.39      6.59 o 
  -1  28   2      178.28      182.34     17.64 o 
   0  28   2        7.72       10.68      4.53 o 
   1  28   2        5.71        4.31      6.22 o 
   2  28   2       19.05       22.88      7.34 o 
  -2  29   2       47.34       27.41      8.38 o 
  -1  29   2       48.05       47.17      9.47 o 
   0  29   2      120.85       92.45     18.26 o 
   1  29   2       12.68       24.22      6.11 o 
   2  29   2      119.32       74.16     19.12 o 
  -1  30   2       69.14       56.67     10.57 o 
   0  30   2      256.86      310.51     33.87 o 
   1  30   2        9.16       15.68      5.04 o 
  -1  31   2      230.03      156.01     37.58 o 
   0  31   2       36.66       36.44     11.21 o 
   1  31   2        4.89        7.60      4.53 o 
  -3   0   3     1553.95     1496.34     54.84 o 
  -1   0   3    18352.28    18155.88    166.28 o 
   1   0   3     3425.63     3298.06     69.27 o 
   3   0   3        3.63       33.15     10.85 o 
  -4   1   3       61.07       49.21     13.74 o 
  -3   1   3       19.97       20.43      3.04 o 
  -2   1   3     7685.99     7644.40     78.26 o 
  -1   1   3        0.51        3.07      2.23 o 
   0   1   3     1585.54     1513.58     15.02 o 
   1   1   3      108.67      119.66      3.68 o 
   2   1   3     1157.64     1089.18     27.46 o 
   3   1   3       10.16       11.11      6.44 o 
   4   1   3      637.37      674.29     37.16 o 
  -4   2   3      478.97      522.92     15.94 o 
  -3   2   3      100.54       96.91     11.85 o 
  -2   2   3       38.24       47.13      4.44 o 
  -1   2   3    22135.37    21985.71    201.79 o 
   0   2   3      117.30      101.88      4.15 o 
   1   2   3      106.46       86.26      4.48 o 
   2   2   3        0.92        4.91      1.93 o 
   3   2   3       22.59       30.56      7.55 o 
   4   2   3      170.09      185.01     43.28 o 
  -4   3   3      165.19      133.43     39.38 o 
  -3   3   3      357.18      350.58     11.39 o 
  -2   3   3        1.12        3.99      2.14 o 
  -1   3   3       48.50       66.39      6.38 o 
   0   3   3      164.16      144.63      5.10 o 
   1   3   3     1382.25     1246.79     15.19 o 
   2   3   3      336.03      373.25      9.67 o 
   3   3   3      374.18      330.03     17.09 o 
   4   3   3      137.76      128.08     32.92 o 
  -4   4   3      276.15      225.67     68.97 o 
  -3   4   3      605.63      565.00     17.18 o 
  -2   4   3      309.89      293.98      7.45 o 
  -1   4   3      195.20      224.75      8.36 o 
   0   4   3     1093.93     1191.62     11.08 o 
   1   4   3      274.99      248.27      4.47 o 
   2   4   3      977.55      958.24     23.65 o 
   3   4   3        0.07        1.98      2.10 o 
   4   4   3       40.17       44.02     10.60 o 
  -4   5   3       22.50        8.34     10.82 o 
  -3   5   3        5.48        7.21      2.14 o 
  -2   5   3       68.47       78.65      8.56 o 
  -1   5   3        1.53        0.98      1.94 o 
   0   5   3     2113.31     2080.09     17.57 o 
   1   5   3      548.42      495.58      7.97 o 
   2   5   3       24.70       30.29      3.87 o 
   3   5   3     1127.23     1134.20     33.30 o 
   4   5   3      208.14      192.27     33.69 o 
  -4   6   3      161.14      161.00     45.15 o 
  -3   6   3      197.04      205.03     22.45 o 
  -2   6   3     1468.56     1426.35     32.13 o 
  -1   6   3     4767.04     4660.61     53.27 o 
   0   6   3     2925.54     2927.60     24.36 o 
   1   6   3     1436.16     1489.16     32.04 o 
   2   6   3     1606.00     1649.88     25.22 o 
   3   6   3       79.20       85.48     10.34 o 
   4   6   3       28.12       27.61     14.91 o 
  -4   7   3      137.77      134.07     58.89 o 
  -3   7   3        5.49        5.77      1.84 o 
  -2   7   3       38.13       43.52      6.48 o 
  -1   7   3       30.14       40.49      4.17 o 
   0   7   3      129.60      127.19      7.43 o 
   1   7   3      870.16      839.61     14.11 o 
   2   7   3      222.30      184.38     11.12 o 
   3   7   3      152.74      162.95     24.77 o 
   4   7   3      158.84      150.75     61.03 o 
  -4   8   3       48.39       47.29     26.57 o 
  -3   8   3      334.07      349.18     15.90 o 
  -2   8   3        0.82        0.52      3.48 o 
  -1   8   3      933.07      900.88     23.49 o 
   0   8   3      559.28      609.01     11.09 o 
   1   8   3       11.44       11.00      2.64 o 
   2   8   3       64.36       86.29      8.30 o 
   3   8   3      231.12      233.67     25.39 o 
   4   8   3       21.40       41.38     19.74 o 
  -4   9   3      122.88       76.36     29.86 o 
  -3   9   3       38.52       47.92      8.22 o 
  -2   9   3       28.74       32.84      4.26 o 
  -1   9   3       37.99       55.57      5.71 o 
   0   9   3      835.16      820.77     11.79 o 
   1   9   3      955.16      977.07     14.09 o 
   2   9   3      884.67      922.52     19.42 o 
   3   9   3        2.50       15.49      5.77 o 
   4   9   3       92.69       80.05     31.08 o 
  -4  10   3      475.27      491.14     25.54 o 
  -3  10   3      565.57      539.26     22.70 o 
  -2  10   3      357.75      343.29     26.34 o 
  -1  10   3      335.82      317.04      9.43 o 
   0  10   3     1975.27     1911.45     29.25 o 
   1  10   3       49.41       34.79      6.43 o 
   2  10   3      114.64      105.06     11.66 o 
   3  10   3       34.81       36.32      6.59 o 
   4  10   3      168.08      135.79     43.43 o 
  -4  11   3      111.94       87.66     32.49 o 
  -3  11   3      411.39      438.95     28.11 o 
  -2  11   3       17.30       40.11      6.09 o 
  -1  11   3      151.89      136.18     11.25 o 
   0  11   3       56.97       93.06      9.27 o 
   1  11   3      442.90      402.37     18.96 o 
   2  11   3      179.75      194.72      8.83 o 
   3  11   3      827.79      829.49     30.17 o 
   4  11   3      121.94      153.39     43.38 o 
  -4  12   3        0.11       -0.40      7.32 o 
  -3  12   3      163.80      162.52     21.30 o 
  -2  12   3      495.85      490.51     25.96 o 
  -1  12   3     1448.97     1505.37     28.69 o 
   0  12   3     1505.40     1521.09     31.20 o 
   1  12   3       53.64       91.95     10.46 o 
   2  12   3      383.85      372.04     20.73 o 
   3  12   3        6.05        4.94      7.29 o 
   4  12   3        9.44       15.61     13.57 o 
  -4  13   3        7.34        5.20      6.54 o 
  -3  13   3       37.42       29.89      5.78 o 
  -2  13   3      172.66      228.45     25.68 o 
  -1  13   3      359.58      365.11     13.52 o 
   0  13   3      593.79      602.90     14.77 o 
   1  13   3      104.25      107.90     11.35 o 
   2  13   3      617.32      592.17     38.70 o 
   3  13   3      177.24      194.89     28.04 o 
   4  13   3       17.72       29.84     15.70 o 
  -4  14   3      650.38      614.32     35.82 o 
  -3  14   3      239.62      237.76     41.75 o 
  -2  14   3     3010.52     3042.41     74.34 o 
  -1  14   3     2174.70     2204.05     41.91 o 
   0  14   3      276.56      261.62     15.05 o 
   1  14   3      256.93      299.50     28.31 o 
   2  14   3      885.02      859.02     26.00 o 
   3  14   3      163.48      150.23     22.44 o 
   4  14   3        0.05       -8.54     17.20 o 
  -4  15   3       85.05       51.06     22.69 o 
  -3  15   3      679.46      659.05     35.43 o 
  -2  15   3       82.23       98.81     13.23 o 
  -1  15   3     1224.44     1257.37     25.45 o 
   0  15   3     1085.72     1216.30     27.28 o 
   1  15   3        0.26        9.39      2.96 o 
   2  15   3     1265.14     1216.29     43.68 o 
   3  15   3      761.58      754.92     38.22 o 
   4  15   3      278.65      285.21     69.01 o 
  -4  16   3      111.67       77.38     32.61 o 
  -3  16   3      495.82      544.64     21.24 o 
  -2  16   3      667.39      623.59     31.32 o 
  -1  16   3       13.69       11.07      2.22 o 
   0  16   3      154.10      175.34     16.08 o 
   1  16   3      313.49      316.13     39.16 o 
   2  16   3      136.09      128.21      8.46 o 
   3  16   3      212.42      193.98     35.29 o 
   4  16   3        1.68        4.53     14.54 o 
  -4  17   3      356.61      309.06     37.66 o 
  -3  17   3       55.25       46.18     11.71 o 
  -2  17   3      122.28      136.60     15.31 o 
  -1  17   3     1252.38     1274.44     30.62 o 
   0  17   3        1.77        4.72      4.81 o 
   1  17   3      461.00      459.19     30.93 o 
   2  17   3      165.26      163.83      8.44 o 
   3  17   3       12.31       18.21      6.57 o 
   4  17   3      110.63      133.65     52.12 o 
  -4  18   3      541.59      526.07     59.64 o 
  -3  18   3      215.75      225.76     38.10 o 
  -2  18   3       44.92       60.50      9.94 o 
  -1  18   3      717.62      702.49     18.47 o 
   0  18   3        0.92        0.83      4.68 o 
   1  18   3      462.07      383.98     46.50 o 
   2  18   3        2.21        7.46      3.25 o 
   3  18   3        5.94       13.51      8.82 o 
   4  18   3        1.85       10.55     13.99 o 
  -3  19   3        6.41        1.62      6.76 o 
  -2  19   3       14.17       24.70      6.55 o 
  -1  19   3     1181.72     1099.89     27.07 o 
   0  19   3       11.93       21.25      5.97 o 
   1  19   3       82.13       75.43     10.42 o 
   2  19   3      550.48      532.44     32.76 o 
   3  19   3      472.82      528.10     24.15 o 
  -3  20   3       41.57       43.38      9.95 o 
  -2  20   3      280.55      299.89     29.63 o 
  -1  20   3      107.59      103.59     12.27 o 
   0  20   3     1611.49     1745.16     49.92 o 
   1  20   3      401.95      426.64     38.54 o 
   2  20   3       59.78       39.40      9.26 o 
   3  20   3      243.97      215.29     48.76 o 
  -3  21   3       56.11       75.26     12.12 o 
  -2  21   3       22.39       19.68      7.44 o 
  -1  21   3       38.11       40.02      5.85 o 
   0  21   3       18.03       16.42      5.60 o 
   1  21   3      203.88      238.83     17.79 o 
   2  21   3       42.77       51.47      9.32 o 
   3  21   3      220.75      192.84     57.49 o 
  -3  22   3       51.24       50.36     10.90 o 
  -2  22   3       70.83       91.07     13.80 o 
  -1  22   3       39.01       51.47      7.07 o 
   0  22   3     1775.17     1787.25     50.16 o 
   1  22   3      311.76      291.66     24.20 o 
   2  22   3       14.69       16.42      5.87 o 
   3  22   3       37.61       32.04     14.20 o 
  -3  23   3      277.64      223.44     60.48 o 
  -2  23   3        4.86       12.56      6.32 o 
  -1  23   3        6.52        9.69      3.43 o 
   0  23   3      287.91      272.15     14.67 o 
   1  23   3      150.21      158.43     21.31 o 
   2  23   3      395.82      409.33     38.30 o 
   3  23   3        4.40       12.80      6.39 o 
  -3  24   3      565.35      561.89     63.17 o 
  -2  24   3      116.03      126.23     16.76 o 
  -1  24   3      573.22      578.32     18.74 o 
   0  24   3       17.44       15.93      4.83 o 
   1  24   3     1289.67     1369.28     37.35 o 
   2  24   3      136.23      138.19     22.14 o 
   3  24   3       87.67       63.36     18.50 o 
  -3  25   3        2.49        1.28     12.02 o 
  -2  25   3       10.89       13.24      4.45 o 
  -1  25   3       25.45       32.24      5.88 o 
   0  25   3       99.37       97.57     15.38 o 
   1  25   3      238.49      251.03     20.40 o 
   2  25   3       59.40       58.51     14.06 o 
  -2  26   3      320.02      340.75     26.90 o 
  -1  26   3       12.31       19.87      5.50 o 
   0  26   3       25.58       28.71      6.22 o 
   1  26   3        4.99       13.00      5.82 o 
   2  26   3      270.07      275.77     27.03 o 
  -2  27   3        6.38        2.73      6.80 o 
  -1  27   3       23.88       23.52      6.10 o 
   0  27   3        5.01        8.51      5.31 o 
   1  27   3       40.47       43.55      6.89 o 
   2  27   3      134.42       98.01     27.67 o 
  -2  28   3      342.66      363.09     39.47 o 
  -1  28   3       16.44       11.43      4.68 o 
   0  28   3      107.81      107.88     18.38 o 
   1  28   3        2.52        0.86      6.03 o 
   2  28   3       38.44       39.35      8.52 o 
  -2  29   3        6.60       11.03      3.89 o 
  -1  29   3        4.21        9.30      6.45 o 
   0  29   3       52.49       33.58     10.49 o 
   1  29   3        1.63       15.93      5.85 o 
  -1  30   3      216.79      216.46     32.02 o 
   0  30   3       69.58       55.49     15.78 o 
   1  30   3       11.86       18.16      5.79 o 
  -1  31   3       58.52       47.22     10.62 o 
   0  31   3       77.87       69.91     18.04 o 
  -4   0   4      498.01      535.72     25.04 o 
  -2   0   4       64.20       55.58      6.28 o 
   0   0   4      134.17      150.74      6.51 o 
   2   0   4      331.34      316.39     10.30 o 
   4   0   4      903.52      965.26     49.27 o 
  -4   1   4      286.56      297.35     30.64 o 
  -3   1   4      733.92      749.38     18.48 o 
  -2   1   4     2005.18     2024.09     24.35 o 
  -1   1   4      137.06      126.56      6.64 o 
   0   1   4     4759.61     4685.09     55.82 o 
   1   1   4      978.30     1020.96     11.70 o 
   2   1   4       21.96       20.63      3.07 o 
   3   1   4       16.66       26.00      7.34 o 
   4   1   4        0.92        2.96      8.35 o 
  -4   2   4        0.03        5.46      4.90 o 
  -3   2   4      224.76      225.26     14.94 o 
  -2   2   4      210.86      228.72     12.79 o 
  -1   2   4        2.52        5.77      2.30 o 
   0   2   4       72.45       71.85      4.87 o 
   1   2   4       70.46       82.75      4.61 o 
   2   2   4       17.76       22.83      3.41 o 
   3   2   4      120.65      141.50     20.47 o 
   4   2   4      436.82      440.08     39.68 o 
  -4   3   4       55.84       51.60     15.90 o 
  -3   3   4      575.49      553.48     20.67 o 
  -2   3   4     6435.33     6822.52    173.58 o 
  -1   3   4     2292.30     2381.29     31.99 o 
   0   3   4     6777.91     6448.09     86.20 o 
   1   3   4     3183.15     3017.21     31.80 o 
   2   3   4       22.68       20.34      3.48 o 
   3   3   4       38.21       22.79      7.74 o 
   4   3   4        1.57        7.14      9.06 o 
  -4   4   4       46.20       54.70     18.89 o 
  -3   4   4       62.25       57.33      7.47 o 
  -2   4   4        9.91        7.98      2.62 o 
  -1   4   4      360.53      298.88      7.33 o 
   0   4   4      389.92      363.55      8.21 o 
   1   4   4      265.17      268.25      5.23 o 
   2   4   4     1730.64     1819.07     54.61 o 
   3   4   4      241.15      239.53     18.86 o 
   4   4   4       42.37       33.89     10.80 o 
  -4   5   4       21.82       13.62     13.80 o 
  -3   5   4      184.64      191.81     15.03 o 
  -2   5   4     2108.33     2085.06     39.30 o 
  -1   5   4     1092.07     1149.06     18.18 o 
   0   5   4      332.80      318.53      5.32 o 
   1   5   4      257.95      266.86      7.28 o 
   2   5   4       73.24      103.53     14.03 o 
   3   5   4       37.40       38.48      6.35 o 
   4   5   4      418.21      470.30     24.71 o 
  -4   6   4      217.92      187.26     43.88 o 
  -3   6   4       62.55       62.48      7.61 o 
  -2   6   4      607.04      607.18     15.05 o 
  -1   6   4       87.81       72.31      6.12 o 
   0   6   4      571.77      501.19      9.48 o 
   1   6   4      310.39      318.24      9.26 o 
   2   6   4        1.09        1.87      1.74 o 
   3   6   4      204.73      210.19     10.11 o 
   4   6   4      314.02      337.84     88.12 o 
  -4   7   4      296.27      277.55     16.05 o 
  -3   7   4       45.83       44.77      7.73 o 
  -2   7   4      146.27      133.55     10.77 o 
  -1   7   4      174.66      152.10      9.55 o 
   0   7   4     1814.44     1787.13     22.91 o 
   1   7   4     2221.98     2102.29     28.23 o 
   2   7   4      143.07      173.87     10.54 o 
   3   7   4      271.45      268.23     11.97 o 
   4   7   4       22.50       27.61     19.68 o 
  -4   8   4      340.32      382.68     33.74 o 
  -3   8   4       33.39       48.93      8.28 o 
  -2   8   4       18.40       16.28      3.00 o 
  -1   8   4        1.95        6.60      2.14 o 
   0   8   4      463.57      510.42      8.21 o 
   1   8   4     1784.54     1892.34     26.46 o 
   2   8   4      693.26      660.91     17.95 o 
   3   8   4      154.38      162.91     13.88 o 
   4   8   4      135.12      122.01     47.26 o 
  -4   9   4      254.64      284.65     25.66 o 
  -3   9   4      417.32      437.95     17.08 o 
  -2   9   4     2051.08     2117.92     50.70 o 
  -1   9   4     4186.79     4390.07     63.46 o 
   0   9   4      407.93      362.64      7.63 o 
   1   9   4     1878.13     1926.86     25.05 o 
   2   9   4        4.99       10.86      4.14 o 
   3   9   4      588.85      589.61     24.54 o 
   4   9   4      123.40      112.38     38.81 o 
  -4  10   4       12.83       11.62      5.27 o 
  -3  10   4      964.03     1026.26     34.74 o 
  -2  10   4       63.17       87.21     14.09 o 
  -1  10   4      346.15      332.03      9.73 o 
   0  10   4     1283.95     1323.63     21.67 o 
   1  10   4      711.02      808.63     12.53 o 
   2  10   4      516.89      528.92     16.38 o 
   3  10   4      611.39      611.78     22.43 o 
   4  10   4       15.88       24.23     15.13 o 
  -4  11   4       89.03       60.48     21.40 o 
  -3  11   4      492.94      528.43     27.17 o 
  -2  11   4      795.50      830.12     29.09 o 
  -1  11   4      156.25      148.17     10.18 o 
   0  11   4      299.15      249.42     12.38 o 
   1  11   4       31.42       31.83     10.70 o 
   2  11   4      216.06      229.78     12.40 o 
   3  11   4       24.79       36.81      8.43 o 
   4  11   4       37.53       29.36     20.76 o 
  -4  12   4        9.01       10.05      5.76 o 
  -3  12   4        3.02        9.53      5.16 o 
  -2  12   4       74.56       94.75     13.10 o 
  -1  12   4       19.96       45.88      5.57 o 
   0  12   4       35.63       55.73      6.31 o 
   1  12   4     1426.57     1500.70     29.96 o 
   2  12   4        0.69        2.36      2.43 o 
   3  12   4      320.62      352.57     24.69 o 
   4  12   4       81.63       67.01     30.15 o 
  -4  13   4      217.89      173.10     50.07 o 
  -3  13   4      372.15      381.94     50.77 o 
  -2  13   4     3592.31     3578.06    111.95 o 
  -1  13   4        0.08        6.79      2.88 o 
   0  13   4      488.49      481.84     14.15 o 
   1  13   4       96.15      138.97     16.10 o 
   2  13   4      436.09      401.53     24.01 o 
   3  13   4      564.63      626.63     38.59 o 
   4  13   4      198.21      151.16     56.12 o 
  -4  14   4        0.14        8.25      6.69 o 
  -3  14   4      271.20      237.44     40.15 o 
  -2  14   4      781.28      764.16     39.75 o 
  -1  14   4       92.03       99.36      9.70 o 
   0  14   4       53.45       81.67     10.72 o 
   1  14   4        6.13       12.87      3.68 o 
   2  14   4      166.59      173.45     15.80 o 
   3  14   4        9.29       16.21      5.87 o 
   4  14   4      354.85      286.84    113.26 o 
  -4  15   4       84.76       74.69     29.37 o 
  -3  15   4      136.07      152.74     21.40 o 
  -2  15   4      385.65      361.36     22.52 o 
  -1  15   4      278.29      276.91     17.31 o 
   0  15   4       25.18       20.33      5.53 o 
   1  15   4     3265.37     3474.60    132.96 o 
   2  15   4       68.87       75.43      8.35 o 
   3  15   4        3.05       22.95      9.37 o 
   4  15   4       24.91       34.84     16.67 o 
  -4  16   4       35.08       42.28     13.18 o 
  -3  16   4        5.14        5.42      4.14 o 
  -2  16   4       91.51       96.44     12.09 o 
  -1  16   4     1189.82     1155.69     27.77 o 
   0  16   4       29.69       41.64      5.87 o 
   1  16   4      187.14      209.28     25.19 o 
   2  16   4        2.34       17.14      3.47 o 
   3  16   4      323.61      305.43     28.15 o 
   4  16   4      332.73      405.69     69.06 o 
  -4  17   4       31.49       29.21      9.14 o 
  -3  17   4      152.37      156.63     23.45 o 
  -2  17   4       48.82       58.14      9.99 o 
  -1  17   4     2894.78     2819.53     41.66 o 
   0  17   4       87.65      100.75     12.35 o 
   1  17   4     1371.55     1354.32     58.14 o 
   2  17   4        1.93        8.26      3.34 o 
   3  17   4        5.79       10.89      7.05 o 
   4  17   4        4.31       22.99     14.75 o 
  -4  18   4       17.90        9.42      5.07 o 
  -3  18   4      114.03      113.06     15.89 o 
  -2  18   4      109.59      136.03     19.39 o 
  -1  18   4        2.67        3.94      3.09 o 
   0  18   4     1513.95     1592.94     32.17 o 
   1  18   4       92.65      120.75     12.37 o 
   2  18   4      920.90      883.88     36.74 o 
   3  18   4      191.41      158.83     33.01 o 
  -3  19   4        3.57       15.27      8.70 o 
  -2  19   4      281.48      295.69     32.93 o 
  -1  19   4      165.19      159.62     12.00 o 
   0  19   4      860.26      865.35     27.66 o 
   1  19   4      422.26      454.65     27.08 o 
   2  19   4       53.96       41.13      7.61 o 
   3  19   4        8.92       11.70      7.76 o 
  -3  20   4      268.37      287.39     40.28 o 
  -2  20   4       75.42       78.26     14.96 o 
  -1  20   4       15.73       19.11      3.64 o 
   0  20   4      380.14      380.76     20.32 o 
   1  20   4      306.07      308.45     32.26 o 
   2  20   4      111.54      125.50     20.97 o 
   3  20   4       24.09       25.69      7.84 o 
  -3  21   4      177.01      158.94     35.57 o 
  -2  21   4      139.02      175.83     25.81 o 
  -1  21   4      413.48      423.07     16.49 o 
   0  21   4      873.97      849.58     21.52 o 
   1  21   4        0.66       11.76      7.37 o 
   2  21   4      511.49      472.22     34.40 o 
   3  21   4       11.34       26.03      9.81 o 
  -3  22   4      133.68      117.12     21.42 o 
  -2  22   4       19.57       23.28      8.31 o 
  -1  22   4       45.32       50.30      7.00 o 
   0  22   4        4.00        9.50      4.41 o 
   1  22   4     1039.62      982.51     42.61 o 
   2  22   4      156.95      153.43     18.23 o 
   3  22   4       53.67       49.80     13.32 o 
  -3  23   4        5.65       16.57      6.38 o 
  -2  23   4       73.06       69.12      9.03 o 
  -1  23   4      176.67      194.85     17.10 o 
   0  23   4      179.19      155.49     16.69 o 
   1  23   4      859.96      965.82     26.29 o 
   2  23   4      163.57      177.31     24.34 o 
   3  23   4       17.50       11.05      5.88 o 
  -3  24   4       14.78       19.34     10.20 o 
  -2  24   4       54.00       49.55      9.86 o 
  -1  24   4        9.18        8.97      5.99 o 
   0  24   4      339.52      327.16     19.44 o 
   1  24   4        1.39        0.27      6.98 o 
   2  24   4        3.88       14.44      6.99 o 
   3  24   4        6.30       19.28     11.50 o 
  -3  25   4       28.15       38.80      9.08 o 
  -2  25   4        8.63       16.93      5.48 o 
  -1  25   4       68.12       92.66     13.13 o 
   0  25   4      217.22      227.72     24.18 o 
   1  25   4        0.33       12.71      6.88 o 
   2  25   4        3.44       11.51      6.31 o 
  -2  26   4       13.58       20.09      5.51 o 
  -1  26   4      500.68      469.97     15.62 o 
   0  26   4        2.82       10.22      3.61 o 
   1  26   4      271.43      312.51     22.31 o 
   2  26   4      624.23      737.21     28.45 o 
  -2  27   4      457.60      482.62     38.92 o 
  -1  27   4       13.64       12.17      4.36 o 
   0  27   4      464.74      466.38     16.74 o 
   1  27   4       13.31       17.71      6.23 o 
   2  27   4      278.81      257.52     40.27 o 
  -2  28   4        2.36       -0.47      5.78 o 
  -1  28   4       12.48       23.05      8.71 o 
   0  28   4       45.98       43.05     12.23 o 
   1  28   4      136.92      109.02     22.91 o 
   2  28   4      188.86      136.44     38.14 o 
  -1  29   4        0.18       11.14      6.35 o 
   0  29   4      175.91      145.52     37.38 o 
   1  29   4       36.86       32.37      9.35 o 
  -1  30   4       36.96       39.08      8.30 o 
   0  30   4       86.84       93.26     19.32 o 
   1  30   4        0.37        9.65      5.74 o 
   0  31   4       12.48       10.89      5.29 o 
  -3   0   5      158.06      190.78     36.81 o 
  -1   0   5     6148.63     5986.90    118.67 o 
   1   0   5     2417.17     2323.12     34.14 o 
   3   0   5       32.07       33.42     11.13 o 
  -4   1   5      220.16      247.32     25.19 o 
  -3   1   5       41.08       49.03     10.86 o 
  -2   1   5     2441.46     2583.42     41.05 o 
  -1   1   5       10.98       18.49      2.59 o 
   0   1   5      247.45      218.57      3.58 o 
   1   1   5      655.62      608.84      8.26 o 
   2   1   5        1.86       -0.12      1.87 o 
   3   1   5      383.00      402.02     15.40 o 
   4   1   5        5.79       14.69      8.42 o 
  -4   2   5        0.01        8.06      3.98 o 
  -3   2   5     2074.79     2165.03     77.60 o 
  -2   2   5       13.92       14.48      2.59 o 
  -1   2   5      233.88      227.54     10.92 o 
   0   2   5      896.16      933.72     11.71 o 
   1   2   5       90.19      127.40      5.84 o 
   2   2   5     1613.28     1632.70     30.51 o 
   3   2   5       14.86       25.10      7.15 o 
   4   2   5      514.94      505.96     17.83 o 
  -4   3   5        0.02        7.00      4.94 o 
  -3   3   5      286.42      272.65     17.41 o 
  -2   3   5      103.27       77.13      9.31 o 
  -1   3   5      945.55      876.04     16.64 o 
   0   3   5        2.87        6.55      1.87 o 
   1   3   5      533.93      537.40      8.02 o 
   2   3   5      105.55       49.44     33.56 o 
   3   3   5        0.12        7.94      6.52 o 
   4   3   5       25.36       29.56      9.27 o 
  -4   4   5       11.97        9.76      5.84 o 
  -3   4   5       48.14       48.84      8.82 o 
  -2   4   5        0.61        3.81      2.32 o 
  -1   4   5     3650.71     3755.06     61.34 o 
   0   4   5     1869.29     1761.74     29.93 o 
   1   4   5      869.62      954.93     12.34 o 
   2   4   5      836.40      759.80     25.19 o 
   3   4   5        3.70        4.39      3.59 o 
   4   4   5        8.06       20.77      9.54 o 
  -4   5   5       23.30       19.77      7.04 o 
  -3   5   5       75.00       80.25     11.18 o 
  -2   5   5      306.22      297.48      8.31 o 
  -1   5   5      611.88      686.34     12.29 o 
   0   5   5     2800.24     2910.68     36.10 o 
   1   5   5      225.27      233.49      6.19 o 
   2   5   5        6.31        6.45      2.10 o 
   3   5   5      590.82      604.44     19.24 o 
   4   5   5      500.81      535.77     21.09 o 
  -4   6   5       74.40       50.29     14.31 o 
  -3   6   5      183.64      221.18     18.21 o 
  -2   6   5      617.20      597.76     14.17 o 
  -1   6   5      788.72      708.95     12.29 o 
   0   6   5     3289.11     3199.67     39.73 o 
   1   6   5     3998.25     3982.84     56.54 o 
   2   6   5      386.49      386.48     17.23 o 
   3   6   5      229.81      225.45     13.98 o 
   4   6   5      125.17      133.00     50.81 o 
  -4   7   5      588.97      609.21     24.12 o 
  -3   7   5      229.93      238.91     15.99 o 
  -2   7   5       65.77       54.71      5.29 o 
  -1   7   5      811.88      813.95     23.53 o 
   0   7   5      737.02      735.52     13.23 o 
   1   7   5       54.25       78.78      7.21 o 
   2   7   5        4.56       10.89      1.81 o 
   3   7   5      186.40      163.82     14.73 o 
   4   7   5      404.18      392.17     87.42 o 
  -4   8   5       62.24       49.26     14.86 o 
  -3   8   5        4.15        6.52      4.51 o 
  -2   8   5      117.79      116.10      8.99 o 
  -1   8   5      764.53      764.62     18.73 o 
   0   8   5     2075.54     2173.56     31.13 o 
   1   8   5      140.66      126.40     14.99 o 
   2   8   5       48.64       55.83      7.85 o 
   3   8   5      369.56      387.43     22.59 o 
   4   8   5        0.13       13.10     13.19 o 
  -4   9   5        3.70        5.67      5.96 o 
  -3   9   5      194.18      193.72     14.38 o 
  -2   9   5      271.27      263.51     14.01 o 
  -1   9   5      163.93      199.12     14.14 o 
   0   9   5     1445.31     1425.94     35.32 o 
   1   9   5       72.25       98.22     10.67 o 
   2   9   5      640.20      659.85     19.31 o 
   3   9   5       71.16       70.73     12.14 o 
   4   9   5       83.85       73.72     27.15 o 
  -4  10   5       67.17       68.19     17.18 o 
  -3  10   5      288.28      279.83     20.24 o 
  -2  10   5       39.32       54.24      5.90 o 
  -1  10   5      596.17      598.91     11.00 o 
   0  10   5       29.81       25.08      3.57 o 
   1  10   5      103.16       66.40     17.32 o 
   2  10   5      436.28      424.50     17.69 o 
   3  10   5      269.97      307.09     24.74 o 
   4  10   5       72.40       56.79     23.61 o 
  -4  11   5       38.77       54.61     16.20 o 
  -3  11   5       18.18       31.14      9.27 o 
  -2  11   5      180.89      205.03     26.40 o 
  -1  11   5      197.20      178.80     12.84 o 
   0  11   5      618.59      697.60     27.29 o 
   1  11   5      917.80     1030.20     30.57 o 
   2  11   5        0.21        3.91      4.24 o 
   3  11   5       31.50       32.90      8.87 o 
   4  11   5        6.35       11.88     11.35 o 
  -4  12   5       55.90       64.75     16.20 o 
  -3  12   5      610.85      620.78     35.59 o 
  -2  12   5      237.05      244.43     28.59 o 
  -1  12   5      803.24      807.73     16.03 o 
   0  12   5     1523.40     1594.90     70.95 o 
   1  12   5      328.15      352.27     29.99 o 
   2  12   5     1468.19     1454.53     51.69 o 
   3  12   5      381.31      370.29     20.46 o 
   4  12   5        3.00       27.87     14.82 o 
  -4  13   5       53.79       38.63     11.42 o 
  -3  13   5        0.23       16.56      6.49 o 
  -2  13   5      261.00      279.96     33.57 o 
  -1  13   5      234.24      212.91     11.70 o 
   0  13   5      147.48      173.39     15.44 o 
   1  13   5       93.43       95.02     13.70 o 
   2  13   5      137.83      133.81     13.75 o 
   3  13   5       51.87       43.36     11.07 o 
   4  13   5       14.68       10.34     14.47 o 
  -4  14   5        0.09       -3.09      9.25 o 
  -3  14   5       32.85       40.78      8.22 o 
  -2  14   5      592.02      657.27     41.41 o 
  -1  14   5       99.23       96.64      9.34 o 
   0  14   5      882.62      814.28     26.47 o 
   1  14   5        0.40       13.89      5.11 o 
   2  14   5      337.90      321.72     15.74 o 
   3  14   5      230.64      240.33     39.00 o 
   4  14   5        0.06       33.41     17.37 o 
  -4  15   5      291.19      303.55     54.96 o 
  -3  15   5      183.25      184.18     25.24 o 
  -2  15   5        1.96        9.68      5.12 o 
  -1  15   5      118.53      132.94     10.17 o 
   0  15   5       89.52      129.47     14.72 o 
   1  15   5       68.39       86.22     14.81 o 
   2  15   5      636.97      636.79     25.29 o 
   3  15   5       34.30       45.94     11.20 o 
   4  15   5      287.20      330.77     53.29 o 
  -4  16   5       12.12        8.67     10.44 o 
  -3  16   5       85.59       78.98     14.44 o 
  -2  16   5       61.67       73.19     11.26 o 
  -1  16   5     1604.81     1533.37     36.03 o 
   0  16   5      125.27      127.28     15.91 o 
   1  16   5      376.71      454.17     42.98 o 
   2  16   5      713.21      728.51     27.37 o 
   3  16   5        7.12        8.28      7.19 o 
   4  16   5        1.15      -10.45     17.59 o 
  -4  17   5       61.42       35.73     12.53 o 
  -3  17   5        0.04        4.93      4.98 o 
  -2  17   5       85.05       88.77     14.57 o 
  -1  17   5      491.39      498.24     15.19 o 
   0  17   5        4.54       16.15      5.12 o 
   1  17   5        1.14       16.92      5.85 o 
   2  17   5     1536.88     1544.40     42.97 o 
   3  17   5      221.64      196.40     38.97 o 
  -4  18   5       32.68       23.40     10.90 o 
  -3  18   5       22.66       26.10      8.91 o 
  -2  18   5      439.14      431.47     33.82 o 
  -1  18   5       51.74       56.99      6.60 o 
   0  18   5     2780.06     2781.16     49.81 o 
   1  18   5      137.84      180.21     20.54 o 
   2  18   5     1264.31     1247.25     61.25 o 
   3  18   5      233.02      201.64     33.75 o 
  -3  19   5      362.86      414.77     34.44 o 
  -2  19   5        0.16        4.78      5.40 o 
  -1  19   5       53.80       65.76      7.74 o 
   0  19   5     1406.48     1437.98     41.94 o 
   1  19   5        2.66       10.74      5.51 o 
   2  19   5      191.97      156.12     11.76 o 
   3  19   5       98.47       87.82     23.02 o 
  -3  20   5        1.62        6.00      7.29 o 
  -2  20   5        0.05        7.47      6.40 o 
  -1  20   5        8.17       14.26      3.28 o 
   0  20   5     3434.68     3562.55     78.63 o 
   1  20   5      445.08      476.56     31.97 o 
   2  20   5      174.31      200.93     27.85 o 
   3  20   5       13.96       24.72     13.65 o 
  -3  21   5      159.99      116.65     32.17 o 
  -2  21   5       88.86       91.33     15.48 o 
  -1  21   5      413.16      381.91     19.25 o 
   0  21   5      302.89      316.95     14.43 o 
   1  21   5      215.85      207.75     29.80 o 
   2  21   5        5.53        9.92      5.44 o 
   3  21   5       66.67       84.47     16.30 o 
  -3  22   5        0.09        4.50      6.59 o 
  -2  22   5       51.06       56.59      8.06 o 
  -1  22   5      692.68      614.03     32.14 o 
   0  22   5        0.82       11.28      4.87 o 
   1  22   5      653.47      699.26     37.26 o 
   2  22   5        3.96       10.45      6.93 o 
   3  22   5      103.13       81.22     23.33 o 
  -3  23   5       40.05       56.25     12.73 o 
  -2  23   5      106.49      102.18     17.95 o 
  -1  23   5      947.16      892.95     43.97 o 
   0  23   5       78.15       81.90      9.98 o 
   1  23   5      660.88      688.23     17.83 o 
   2  23   5       13.26        7.60      5.83 o 
   3  23   5      164.83      114.56     35.29 o 
  -3  24   5       53.86       51.90     14.77 o 
  -2  24   5       27.38       23.52      8.09 o 
  -1  24   5      487.05      419.77     31.48 o 
   0  24   5      448.86      443.77     20.14 o 
   1  24   5      679.24      705.42     30.06 o 
   2  24   5        2.21        8.58      8.73 o 
  -2  25   5      336.73      365.79     25.44 o 
  -1  25   5       51.75       55.87     10.88 o 
   0  25   5      244.54      190.75     28.92 o 
   1  25   5        0.11       13.98      4.92 o 
   2  25   5       87.25       69.87     14.32 o 
  -2  26   5      383.70      417.31     34.61 o 
  -1  26   5       15.60       17.89      5.31 o 
   0  26   5      108.92       82.14     14.97 o 
   1  26   5       18.31       29.68      5.74 o 
   2  26   5      123.66       86.89     20.61 o 
  -2  27   5        3.15        8.87      5.47 o 
  -1  27   5      534.24      516.08     21.31 o 
   0  27   5       17.65       17.57      4.47 o 
   1  27   5        6.92       14.79      4.73 o 
   2  27   5        6.61       17.68      6.35 o 
  -2  28   5      257.98      259.68     29.92 o 
  -1  28   5        2.51        8.73      5.71 o 
   0  28   5      354.70      328.79     18.52 o 
   1  28   5      152.89      121.38     26.07 o 
   2  28   5       53.75       44.75     13.15 o 
  -1  29   5       79.15       80.41     20.32 o 
   0  29   5        0.05       10.97      7.04 o 
   1  29   5        9.55       17.57      5.74 o 
  -1  30   5      207.51      221.11     35.49 o 
   0  30   5       34.98       29.65      9.86 o 
   1  30   5       46.18       28.02     11.49 o 
   0  31   5       68.27       80.68     17.43 o 
  -4   0   6       16.33       19.93      8.54 o 
  -2   0   6     1468.20     1358.80     53.11 o 
   0   0   6     7097.02     7137.04    127.27 o 
   2   0   6     2093.71     2162.65     57.12 o 
   4   0   6      270.82      199.09     55.12 o 
  -4   1   6       11.56        8.97      7.56 o 
  -3   1   6     2377.79     2414.56     74.93 o 
  -2   1   6     1141.32     1132.42     35.56 o 
  -1   1   6      927.15      986.82     24.73 o 
   0   1   6     1804.73     1807.61     22.77 o 
   1   1   6     2810.55     2748.67     37.22 o 
   2   1   6      264.95      274.22     13.05 o 
   3   1   6      198.71      209.23     34.62 o 
   4   1   6        8.45        5.04      7.62 o 
  -4   2   6       14.67       16.84     13.65 o 
  -3   2   6       27.74       22.93      6.80 o 
  -2   2   6     2006.07     2020.36     39.60 o 
  -1   2   6        3.05        2.46      3.01 o 
   0   2   6      731.42      818.50     12.69 o 
   1   2   6       15.21       16.59      2.31 o 
   2   2   6       10.42       10.56      2.53 o 
   3   2   6       24.65       38.34      7.91 o 
   4   2   6       61.91       50.23     12.17 o 
  -4   3   6      233.23      216.68     14.82 o 
  -3   3   6       90.79      114.98     19.66 o 
  -2   3   6       67.39       72.67      8.79 o 
  -1   3   6      204.68      238.93      8.49 o 
   0   3   6     2010.32     1857.31     22.81 o 
   1   3   6      385.39      361.89      9.94 o 
   2   3   6     1141.22     1140.16     20.09 o 
   3   3   6      192.99      213.12     35.52 o 
   4   3   6       21.39       27.21      7.72 o 
  -4   4   6      227.40      203.36     16.09 o 
  -3   4   6      104.79      109.02     20.12 o 
  -2   4   6      598.29      640.53     15.06 o 
  -1   4   6       77.38       60.28      4.60 o 
   0   4   6      164.26      194.09      5.12 o 
   1   4   6     2164.08     2263.87     20.78 o 
   2   4   6       69.06       69.38      5.51 o 
   3   4   6        2.97        5.88      4.17 o 
   4   4   6       82.98       62.33     17.99 o 
  -4   5   6        2.36        8.80      6.47 o 
  -3   5   6       13.05       17.19      5.79 o 
  -2   5   6      435.04      454.24     22.74 o 
  -1   5   6       38.83       43.11      3.98 o 
   0   5   6      720.81      651.50     11.04 o 
   1   5   6     2939.01     3014.37     37.43 o 
   2   5   6      224.65      197.03     12.36 o 
   3   5   6       41.94       42.10      7.71 o 
   4   5   6      557.93      591.48     34.72 o 
  -4   6   6      286.92      291.74     16.14 o 
  -3   6   6      161.98      168.79     24.15 o 
  -2   6   6      726.73      734.23     17.97 o 
  -1   6   6     1526.67     1599.60     48.76 o 
   0   6   6      508.74      536.25     11.96 o 
   1   6   6     2683.32     2859.35     35.58 o 
   2   6   6      217.45      233.85     18.90 o 
   3   6   6      202.73      204.73     23.80 o 
   4   6   6      175.49      151.79     62.26 o 
  -4   7   6       13.41       13.77      8.07 o 
  -3   7   6        8.64       15.47      4.16 o 
  -2   7   6       75.35       86.82      9.03 o 
  -1   7   6      221.79      134.17     32.93 o 
   0   7   6     3258.27     3540.80     50.58 o 
   1   7   6      814.53      740.40     11.91 o 
   2   7   6       99.84      100.52      8.08 o 
   3   7   6        4.17        4.83      3.32 o 
   4   7   6       48.21       55.15     12.09 o 
  -4   8   6      100.89       94.52     25.38 o 
  -3   8   6      190.91      210.96      9.77 o 
  -2   8   6      522.98      502.28     13.80 o 
  -1   8   6      571.49      592.35     10.03 o 
   0   8   6      163.89      197.52     16.67 o 
   1   8   6      316.73      286.52     10.20 o 
   2   8   6      198.75      223.03      9.70 o 
   3   8   6      178.36      174.75     28.85 o 
   4   8   6        4.00        4.73      9.31 o 
  -4   9   6        0.31        3.52      7.02 o 
  -3   9   6       28.14       31.62      7.53 o 
  -2   9   6        1.49        3.57      2.19 o 
  -1   9   6      493.54      476.80     11.35 o 
   0   9   6      531.71      559.31     12.81 o 
   1   9   6      292.46      250.38     16.07 o 
   2   9   6       59.53       62.40      7.02 o 
   3   9   6      778.28      838.35     37.15 o 
   4   9   6      614.30      700.95     41.51 o 
  -4  10   6      108.70       68.64     23.14 o 
  -3  10   6      556.72      559.55     26.30 o 
  -2  10   6       89.44       86.50      5.62 o 
  -1  10   6     1385.68     1399.59     69.12 o 
   0  10   6      512.22      478.00     16.68 o 
   1  10   6        0.97        9.15      3.13 o 
   2  10   6       21.32       26.95      3.71 o 
   3  10   6       20.64       19.99      5.92 o 
   4  10   6       39.45       18.52     21.70 o 
  -4  11   6        2.70        4.74      6.06 o 
  -3  11   6        8.55        5.63      6.22 o 
  -2  11   6        0.03        3.70      2.49 o 
  -1  11   6      375.65      367.89     17.75 o 
   0  11   6      252.73      245.29     26.12 o 
   1  11   6      301.98      317.14     21.60 o 
   2  11   6      829.57      820.68     23.62 o 
   3  11   6       42.58       70.65     14.07 o 
   4  11   6      120.90       89.62     45.55 o 
  -4  12   6        6.21       10.09      7.85 o 
  -3  12   6       62.53       76.19     13.01 o 
  -2  12   6      590.59      622.08     15.59 o 
  -1  12   6      954.79      914.84     19.14 o 
   0  12   6      124.52      165.10     19.96 o 
   1  12   6      158.25      165.13     18.59 o 
   2  12   6       65.73       66.22      7.93 o 
   3  12   6      139.76      118.35     18.25 o 
   4  12   6       70.88       68.12     31.87 o 
  -4  13   6      430.98      412.97     32.83 o 
  -3  13   6       15.06       28.36      7.00 o 
  -2  13   6       25.07       20.46      2.20 o 
  -1  13   6       30.05       36.43      4.61 o 
   0  13   6       52.79       56.02      7.22 o 
   1  13   6      460.08      419.57     30.75 o 
   2  13   6      596.53      579.50     23.70 o 
   3  13   6      243.40      225.98     15.72 o 
   4  13   6      103.54       96.51     49.81 o 
  -4  14   6       95.56       65.97     24.91 o 
  -3  14   6       29.82       38.69      7.72 o 
  -2  14   6      371.73      385.14     28.14 o 
  -1  14   6       70.62       72.45      8.40 o 
   0  14   6      551.35      552.85     15.92 o 
   1  14   6      983.50      924.80     33.36 o 
   2  14   6      411.22      411.23     28.34 o 
   3  14   6       71.32       76.78     12.32 o 
   4  14   6        8.91       15.18     14.82 o 
  -4  15   6        0.04        6.26      7.69 o 
  -3  15   6       50.95       43.68      7.98 o 
  -2  15   6      411.95      472.52     24.10 o 
  -1  15   6      479.59      418.51     24.20 o 
   0  15   6       64.08       83.72      9.75 o 
   1  15   6     2615.68     2679.86     55.18 o 
   2  15   6      277.26      293.30     15.75 o 
   3  15   6      297.65      334.19     22.79 o 
   4  15   6       34.72       36.55     18.45 o 
  -4  16   6      162.46      141.34     44.98 o 
  -3  16   6       76.44       66.65     13.46 o 
  -2  16   6      120.43      126.54     17.85 o 
  -1  16   6      377.52      356.78     22.29 o 
   0  16   6        0.14       10.19      5.39 o 
   1  16   6      211.60      216.08     25.33 o 
   2  16   6      118.34      133.81     14.59 o 
   3  16   6       22.70       21.94      9.55 o 
  -4  17   6        2.38       15.79     11.85 o 
  -3  17   6       26.54       24.85     10.39 o 
  -2  17   6      271.05      260.52     28.03 o 
  -1  17   6      230.19      217.66     14.12 o 
   0  17   6      226.84      235.58     12.41 o 
   1  17   6     1809.03     1899.50     60.94 o 
   2  17   6       85.80      100.88     11.49 o 
   3  17   6       24.09       15.60      6.27 o 
  -3  18   6      310.52      255.96     23.69 o 
  -2  18   6        6.07       16.60      6.73 o 
  -1  18   6        0.20        8.39      3.68 o 
   0  18   6      427.50      457.66     24.17 o 
   1  18   6      523.87      533.19     31.55 o 
   2  18   6        1.01        8.56      5.12 o 
   3  18   6       25.31       29.53     10.17 o 
  -3  19   6        3.18       14.44      5.47 o 
  -2  19   6       15.85       19.40      6.73 o 
  -1  19   6        1.12        7.62      3.18 o 
   0  19   6     1053.45     1025.59     26.35 o 
   1  19   6      241.17      269.44     27.06 o 
   2  19   6      470.76      502.82     19.07 o 
   3  19   6       52.19       22.51     11.02 o 
  -3  20   6      281.55      303.27     34.88 o 
  -2  20   6       22.21       17.40      7.12 o 
  -1  20   6      193.76      184.98      9.15 o 
   0  20   6     1077.20     1072.58     31.20 o 
   1  20   6      254.01      242.59     26.27 o 
   2  20   6       98.11       90.70     12.80 o 
   3  20   6       58.92       48.93     19.99 o 
  -3  21   6        6.76       18.01      5.96 o 
  -2  21   6      259.69      254.51     29.97 o 
  -1  21   6      693.73      678.37     28.38 o 
   0  21   6       32.11       40.45      6.19 o 
   1  21   6      590.97      617.45     54.16 o 
   2  21   6      416.98      403.19     54.82 o 
   3  21   6      124.97      102.35     32.75 o 
  -3  22   6        7.84       13.81      6.28 o 
  -2  22   6       22.75       29.48      5.42 o 
  -1  22   6        4.69       10.40      5.17 o 
   0  22   6       47.00       59.22      8.73 o 
   1  22   6      306.97      340.58     38.73 o 
   2  22   6        4.89        5.66      7.21 o 
   3  22   6       40.23       25.41      9.60 o 
  -3  23   6        0.07       16.00      6.74 o 
  -2  23   6      146.66      131.38     20.06 o 
  -1  23   6      383.49      367.63     20.79 o 
   0  23   6      417.09      402.50     18.72 o 
   1  23   6       46.05       43.13      8.88 o 
   2  23   6        1.18       -0.43      7.62 o 
   3  23   6      241.17      183.80     61.66 o 
  -3  24   6       29.76       30.38      8.29 o 
  -2  24   6      370.52      422.98     30.31 o 
  -1  24   6        3.20        4.42      6.47 o 
   0  24   6      207.71      197.24     23.15 o 
   1  24   6       73.58       70.63     11.41 o 
   2  24   6       61.10       42.86      9.81 o 
  -2  25   6       50.75       47.70      8.40 o 
  -1  25   6       39.00       26.79      8.10 o 
   0  25   6       31.12       23.54      5.62 o 
   1  25   6       64.01       43.51      8.46 o 
   2  25   6      466.35      489.75     40.08 o 
  -2  26   6      156.55      114.79     26.67 o 
  -1  26   6      130.45      122.73     15.86 o 
   0  26   6        3.15        3.45      4.65 o 
   1  26   6        0.03        6.43      5.65 o 
   2  26   6       32.02       28.11      9.14 o 
  -2  27   6      107.41       66.83     13.11 o 
  -1  27   6        0.76        8.79      8.32 o 
   0  27   6        8.29       14.67      5.81 o 
   1  27   6      142.49      114.07     21.96 o 
   2  27   6      600.64      639.43     63.10 o 
  -1  28   6       51.07       39.17      7.97 o 
   0  28   6        2.36        6.29      5.55 o 
   1  28   6      131.71      105.98     24.81 o 
  -1  29   6        6.38       21.91     11.53 o 
   0  29   6      106.15       89.65     24.88 o 
   1  29   6        0.04       16.91      7.91 o 
   0  30   6       73.05       66.82     13.12 o 
  -3   0   7      873.15      881.55     47.26 o 
  -1   0   7      460.60      443.32     14.14 o 
   1   0   7      207.90      257.99     11.45 o 
   3   0   7     1393.68     1370.13     87.60 o 
  -4   1   7      733.85      717.72     22.16 o 
  -3   1   7      710.41      729.15     29.70 o 
  -2   1   7       18.76       15.46      3.92 o 
  -1   1   7      431.53      409.83      7.88 o 
   0   1   7     1587.14     1634.17     19.43 o 
   1   1   7      623.54      760.53     10.84 o 
   2   1   7       93.35       91.18      6.40 o 
   3   1   7      605.79      608.07     28.36 o 
   4   1   7      156.74      120.20     37.08 o 
  -4   2   7      325.89      304.99     15.10 o 
  -3   2   7        5.75       10.39      8.56 o 
  -2   2   7      302.13      326.34     24.18 o 
  -1   2   7      333.97      329.58     10.73 o 
   0   2   7      464.67      461.57      8.02 o 
   1   2   7     3606.83     3904.07     58.80 o 
   2   2   7     3342.20     3270.73     76.70 o 
   3   2   7     1638.59     1772.03     56.30 o 
   4   2   7      358.10      360.65     23.98 o 
  -3   3   7     1002.48      989.63     37.11 o 
  -2   3   7     1048.66     1047.53     26.77 o 
  -1   3   7      324.58      312.18     11.87 o 
   0   3   7      534.10      466.55     14.84 o 
   1   3   7      459.88      438.79      7.48 o 
   2   3   7      654.48      645.69     21.88 o 
   3   3   7     1279.92     1298.79     49.60 o 
   4   3   7      197.89      197.87     34.82 o 
  -3   4   7      339.30      355.31     27.88 o 
  -2   4   7      184.01      159.73     18.80 o 
  -1   4   7     2500.89     2683.19     29.84 o 
   0   4   7     2999.12     3083.39     44.16 o 
   1   4   7        0.46        2.82      2.33 o 
   2   4   7        0.60        3.37      2.12 o 
   3   4   7        0.17        8.80      6.17 o 
   4   4   7      252.60      244.54     69.07 o 
  -4   5   7        7.74        3.91      5.69 o 
  -3   5   7     1312.85     1423.51     51.64 o 
  -2   5   7      185.75      199.98     15.03 o 
  -1   5   7      582.90      541.55     15.01 o 
   0   5   7      951.11     1048.13     22.33 o 
   1   5   7        0.89        7.06      2.86 o 
   2   5   7       31.49       32.88      3.91 o 
   3   5   7       45.82       47.96      8.58 o 
   4   5   7        0.01        6.78      6.89 o 
  -4   6   7       27.12       11.60      8.32 o 
  -3   6   7       15.45       16.57      5.90 o 
  -2   6   7       16.74       18.15      2.78 o 
  -1   6   7      220.30      274.28     14.07 o 
   0   6   7      208.06      219.94     13.25 o 
   1   6   7      269.60      273.70     13.44 o 
   2   6   7      234.97      235.19     18.21 o 
   3   6   7       42.55       61.62     11.14 o 
   4   6   7      953.42      958.90     60.00 o 
  -4   7   7       74.96       59.77     24.33 o 
  -3   7   7        7.06       15.45      5.55 o 
  -2   7   7     3354.38     3250.12    111.72 o 
  -1   7   7     1015.35     1079.04     20.68 o 
   0   7   7     1395.88     1402.37     40.88 o 
   1   7   7      481.79      512.77     12.36 o 
   2   7   7      237.48      229.90     14.25 o 
   3   7   7       22.81       26.73     14.05 o 
   4   7   7        0.39        5.15     14.84 o 
  -4   8   7        8.03       13.58      8.85 o 
  -3   8   7        1.85        1.27      2.87 o 
  -2   8   7       40.30       37.41      5.40 o 
  -1   8   7      248.09      268.92     13.83 o 
   0   8   7       49.71       57.07      7.15 o 
   1   8   7      195.74      201.59     21.33 o 
   2   8   7      194.83      205.97     13.68 o 
   3   8   7      707.32      708.39     31.34 o 
   4   8   7       97.63       94.86     33.96 o 
  -4   9   7      117.08       85.60     34.35 o 
  -3   9   7      760.65      806.85     35.02 o 
  -2   9   7       97.21       95.91      6.04 o 
  -1   9   7      223.92      272.27     18.10 o 
   0   9   7     2924.03     3014.66     58.57 o 
   1   9   7       77.99       86.72      9.98 o 
   2   9   7       17.35       11.10      3.42 o 
   3   9   7        8.98       21.91      6.87 o 
   4   9   7       11.75       29.66     12.04 o 
  -4  10   7       77.68       66.81     19.96 o 
  -3  10   7      257.82      238.18     41.31 o 
  -2  10   7       37.27       40.92      7.12 o 
  -1  10   7        4.94        6.01      3.26 o 
   0  10   7       88.98      141.40     18.71 o 
   1  10   7        5.57        5.56      5.51 o 
   2  10   7      270.39      274.08     16.80 o 
   3  10   7       86.92       78.44     13.25 o 
   4  10   7      147.89      133.42     51.43 o 
  -4  11   7      193.29      147.62     40.85 o 
  -3  11   7     1341.44     1374.46     32.30 o 
  -2  11   7      247.74      272.03     13.02 o 
  -1  11   7     1613.72     1581.99     30.77 o 
   0  11   7        7.54       14.72      4.25 o 
   1  11   7      482.75      416.62     22.85 o 
   2  11   7        3.10        2.74      2.62 o 
   3  11   7       50.55       56.87      9.80 o 
   4  11   7       54.83       58.31     24.95 o 
  -4  12   7      252.71      184.51     50.47 o 
  -3  12   7        0.26       -0.57      6.75 o 
  -2  12   7      123.37      102.49     12.41 o 
  -1  12   7      414.58      408.42     13.01 o 
   0  12   7      255.43      240.87     29.51 o 
   1  12   7      676.72      617.27     20.87 o 
   2  12   7     1943.54     1994.83     41.64 o 
   3  12   7        7.55       13.06      8.18 o 
   4  12   7      222.77      169.62     74.45 o 
  -4  13   7       55.98       42.84      9.66 o 
  -3  13   7      138.25      120.44     21.81 o 
  -2  13   7      147.66      127.20     12.06 o 
  -1  13   7       49.34       54.05      7.06 o 
   0  13   7      496.61      491.75     23.75 o 
   1  13   7        3.15        7.62      6.05 o 
   2  13   7       37.72       37.14      5.78 o 
   3  13   7        9.48        6.05      4.57 o 
   4  13   7       28.54       26.08     24.34 o 
  -4  14   7      216.82      138.82     68.74 o 
  -3  14   7        0.03        9.30      7.04 o 
  -2  14   7        0.77        3.81      7.96 o 
  -1  14   7       47.37       58.46      7.22 o 
   0  14   7      368.82      398.89     17.23 o 
   1  14   7       18.91       19.52      5.18 o 
   2  14   7      228.59      224.12     18.71 o 
   3  14   7      549.10      540.71     31.31 o 
   4  14   7      127.63       79.25     42.71 o 
  -4  15   7      151.50      121.31     58.56 o 
  -3  15   7      144.78      127.61     23.00 o 
  -2  15   7      497.89      554.74     28.90 o 
  -1  15   7       40.28       38.56      5.20 o 
   0  15   7      785.31      780.76     24.04 o 
   1  15   7      628.75      596.15     41.33 o 
   2  15   7      209.70      198.58     21.02 o 
   3  15   7      194.14      150.38     35.93 o 
  -4  16   7       38.55       25.03     11.95 o 
  -3  16   7      217.74      182.63     32.17 o 
  -2  16   7        8.84       14.75      6.74 o 
  -1  16   7       29.32       42.25      6.32 o 
   0  16   7      131.04      162.55     15.19 o 
   1  16   7     2130.25     2165.52     68.90 o 
   2  16   7      122.35      152.35     17.94 o 
   3  16   7      476.87      509.21     30.21 o 
  -3  17   7       59.17       52.63     12.54 o 
  -2  17   7        7.75       20.76      4.86 o 
  -1  17   7        0.56       11.44      3.58 o 
   0  17   7      521.76      539.96     20.22 o 
   1  17   7       65.66       60.15     10.09 o 
   2  17   7      281.91      374.78     66.58 o 
   3  17   7       15.28       21.93      6.88 o 
  -3  18   7       60.09       60.67     14.88 o 
  -2  18   7       57.19       65.46     10.85 o 
  -1  18   7      120.39      128.70     13.64 o 
   0  18   7      294.01      310.74     16.54 o 
   1  18   7     1302.96     1320.48     43.18 o 
   2  18   7        2.57        6.35      3.94 o 
   3  18   7      130.17       95.33     20.84 o 
  -3  19   7      262.86      326.50     27.72 o 
  -2  19   7       41.59       42.77      7.64 o 
  -1  19   7      300.37      316.75     11.38 o 
   0  19   7       35.31       32.81      6.05 o 
   1  19   7        3.07        4.72      6.26 o 
   2  19   7       34.21       32.02      8.95 o 
   3  19   7       15.72       23.70      9.77 o 
  -3  20   7      192.24      174.65     39.21 o 
  -2  20   7       64.56       62.40     11.33 o 
  -1  20   7       22.10       22.52      3.91 o 
   0  20   7      300.54      290.67     13.82 o 
   1  20   7       63.61       71.55     11.66 o 
   2  20   7      241.98      288.41     20.30 o 
   3  20   7        2.60        5.45      8.44 o 
  -3  21   7      100.44       87.86     22.91 o 
  -2  21   7       73.89       75.41     14.26 o 
  -1  21   7      617.44      662.58     22.98 o 
   0  21   7        6.74        5.35      3.57 o 
   1  21   7      114.72      116.92     15.34 o 
   2  21   7      251.39      246.00     40.80 o 
   3  21   7       42.85       41.24     11.56 o 
  -3  22   7       17.80       13.08      6.70 o 
  -2  22   7      334.89      365.09     27.28 o 
  -1  22   7       29.85       35.67      6.03 o 
   0  22   7       85.77       82.56     10.89 o 
   1  22   7      289.37      307.20     47.18 o 
   2  22   7        1.08        7.09      5.60 o 
   3  22   7       13.42       22.34      7.05 o 
  -3  23   7       15.12       14.87      7.03 o 
  -2  23   7       50.64       71.29     15.20 o 
  -1  23   7      363.17      357.67     24.12 o 
   0  23   7       49.28       70.54      9.01 o 
   1  23   7       83.68       96.46     16.81 o 
   2  23   7        4.25       10.65      6.99 o 
  -2  24   7       46.68       39.04      7.70 o 
  -1  24   7        5.56       12.95      5.81 o 
   0  24   7       56.43       56.73      9.41 o 
   1  24   7      154.94      164.83     26.47 o 
   2  24   7      159.28      133.25     29.43 o 
  -2  25   7       41.16       36.36     11.40 o 
  -1  25   7      498.11      506.14     33.75 o 
   0  25   7      113.52      135.30     16.43 o 
   1  25   7        3.63        2.15      9.48 o 
   2  25   7      105.77       91.52     30.89 o 
  -2  26   7       23.35       27.48      7.56 o 
  -1  26   7        0.48       10.49      6.20 o 
   0  26   7       30.81       30.48      5.97 o 
   1  26   7       42.10       42.32      9.63 o 
   2  26   7       56.10       49.59     18.21 o 
  -2  27   7       27.67       41.42      7.64 o 
  -1  27   7      514.93      469.57     41.35 o 
   0  27   7       14.68       15.17      5.13 o 
   1  27   7       67.26       49.90      8.76 o 
  -1  28   7        6.87       15.20     11.68 o 
   0  28   7      108.02       75.08     22.55 o 
   1  28   7        0.85        9.96      4.66 o 
  -1  29   7      197.96      176.54     29.20 o 
   0  29   7      138.75      104.37     31.29 o 
   1  29   7        2.14        3.82      6.10 o 
   0  30   7       29.19       20.66      7.97 o 
  -4   0   8     2964.53     3003.01    922.59 o 
  -2   0   8      282.13      241.33     16.91 o 
   0   0   8      224.62      157.67     15.64 o 
   2   0   8      150.07      158.49     14.26 o 
   4   0   8        0.44       12.84     11.93 o 
  -4   1   8      122.45      112.45     24.87 o 
  -3   1   8       36.53       58.62     14.29 o 
  -2   1   8       47.34       42.49      6.92 o 
  -1   1   8        4.97       10.78      2.25 o 
   0   1   8       98.80      100.93      5.91 o 
   1   1   8     1177.15     1097.09     24.21 o 
   2   1   8     1411.66     1463.11     32.68 o 
   3   1   8      249.88      248.64     23.84 o 
   4   1   8       26.58       35.10     11.46 o 
  -4   2   8      569.24      500.66     29.57 o 
  -3   2   8       34.89       41.48     17.39 o 
  -2   2   8      464.15      430.83     18.30 o 
  -1   2   8       14.14       16.25      2.97 o 
   0   2   8        0.10        3.77      1.81 o 
   1   2   8      167.83      213.04     14.06 o 
   2   2   8        0.53        5.11      2.60 o 
   3   2   8        0.21       15.09      6.93 o 
   4   2   8      384.86      410.54     35.95 o 
  -4   3   8       91.57       70.73     32.77 o 
  -3   3   8      638.20      682.16     61.43 o 
  -2   3   8       96.47       88.63     13.83 o 
  -1   3   8       24.55       23.67      4.87 o 
   0   3   8      677.25      778.59     13.25 o 
   1   3   8       17.76       26.23      3.78 o 
   2   3   8       34.97       29.44      4.01 o 
   3   3   8        5.37       17.17      8.16 o 
   4   3   8       87.48       97.54     25.12 o 
  -4   4   8       50.19       32.14     14.27 o 
  -3   4   8      544.65      574.46     24.82 o 
  -2   4   8       29.82       33.94      6.06 o 
  -1   4   8     1463.47     1425.42     29.71 o 
   0   4   8      902.50      963.88     22.69 o 
   1   4   8     3079.34     2964.44     47.11 o 
   2   4   8      482.18      481.06     11.09 o 
   3   4   8      743.75      746.00     39.12 o 
   4   4   8       85.60       70.47     26.26 o 
  -4   5   8       55.52       32.63     21.12 o 
  -3   5   8      264.61      288.83     33.83 o 
  -2   5   8      107.11      104.62      8.20 o 
  -1   5   8      480.88      479.69     12.66 o 
   0   5   8     1818.95     2067.22     23.15 o 
   1   5   8      406.26      407.36     12.81 o 
   2   5   8      496.27      487.86     22.35 o 
   3   5   8     2204.72     2373.91     43.29 o 
   4   5   8      369.77      376.01     37.38 o 
  -4   6   8      124.34      131.83     24.72 o 
  -3   6   8      195.91      190.74     18.09 o 
  -2   6   8      564.48      534.95     19.58 o 
  -1   6   8      465.81      434.59     15.64 o 
   0   6   8        2.04        9.91      2.48 o 
   1   6   8      673.32      656.16     17.92 o 
   2   6   8      406.65      383.14     20.15 o 
   3   6   8      105.11      114.75     20.36 o 
   4   6   8        9.33       16.45      8.23 o 
  -4   7   8        4.76        5.02     10.99 o 
  -3   7   8       24.64       20.01      4.92 o 
  -2   7   8       32.60       34.10      5.29 o 
  -1   7   8     2700.58     2911.07     64.05 o 
   0   7   8       61.02       85.81      8.73 o 
   1   7   8       21.49       35.37      5.20 o 
   2   7   8      597.84      600.27     24.14 o 
   3   7   8       78.15       84.37     17.69 o 
   4   7   8        0.00        4.90     11.27 o 
  -4   8   8       38.67       18.37     21.33 o 
  -3   8   8       39.47       39.30      8.46 o 
  -2   8   8     1520.08     1517.26     50.66 o 
  -1   8   8      824.60      909.31     20.83 o 
   0   8   8      855.49      825.60     34.51 o 
   1   8   8      487.03      490.40     19.90 o 
   2   8   8     1478.34     1396.08     36.48 o 
   3   8   8       30.49       24.77      6.46 o 
   4   8   8        0.01       20.10     12.16 o 
  -4   9   8       22.54       14.45     14.39 o 
  -3   9   8        1.14        9.19      4.59 o 
  -2   9   8       12.10       10.91      3.58 o 
  -1   9   8       83.04      104.07     12.51 o 
   0   9   8       75.71       85.92     11.99 o 
   1   9   8      446.51      401.36     23.37 o 
   2   9   8      304.32      280.62     18.63 o 
   3   9   8     1203.27     1160.93     20.29 o 
   4   9   8       10.35       34.29     23.35 o 
  -4  10   8       32.65       29.26     13.47 o 
  -3  10   8      220.71      210.43     17.02 o 
  -2  10   8       30.25       25.92      4.54 o 
  -1  10   8     2713.28     2665.75    155.40 o 
   0  10   8      597.74      589.52     19.81 o 
   1  10   8       37.23       43.52      5.92 o 
   2  10   8      319.66      303.90     14.09 o 
   3  10   8       20.71       20.55      7.33 o 
   4  10   8        4.02        2.87     15.82 o 
  -4  11   8       19.11       23.51     15.27 o 
  -3  11   8      357.42      392.04     23.38 o 
  -2  11   8       11.32       15.08      2.87 o 
  -1  11   8       57.25       62.59      7.88 o 
   0  11   8      871.54      896.30     24.88 o 
   1  11   8       64.50       61.90      8.52 o 
   2  11   8        5.48        9.65      3.82 o 
   3  11   8       36.97       36.10      8.39 o 
   4  11   8       28.81       17.88     13.61 o 
  -4  12   8        0.83        1.16     15.76 o 
  -3  12   8       86.20       84.42     20.93 o 
  -2  12   8        0.02        6.70      5.08 o 
  -1  12   8     1586.31     1633.10     45.32 o 
   0  12   8      201.34      220.54     23.79 o 
   1  12   8      600.50      593.24     22.29 o 
   2  12   8        5.23        7.88      4.05 o 
   3  12   8       27.62       37.15     10.03 o 
   4  12   8       56.90       54.05     28.02 o 
  -4  13   8       58.88       68.75     34.22 o 
  -3  13   8      140.80      143.72     27.35 o 
  -2  13   8       64.86       76.48     11.25 o 
  -1  13   8        7.37        9.82      3.77 o 
   0  13   8     1645.96     1606.59     45.27 o 
   1  13   8      173.87      186.19     20.50 o 
   2  13   8      367.51      258.70     68.15 o 
   3  13   8      257.66      269.78     22.20 o 
  -4  14   8      362.58      232.14    107.93 o 
  -3  14   8      439.92      497.84     30.77 o 
  -2  14   8      441.23      478.07     25.86 o 
  -1  14   8        0.39        7.18      3.69 o 
   0  14   8      234.47      253.62     15.96 o 
   1  14   8      106.78      104.46     12.45 o 
   2  14   8      117.72      136.96     15.65 o 
   3  14   8        1.22       -1.45      8.70 o 
  -4  15   8       21.13       35.45     16.71 o 
  -3  15   8       42.99       54.17     14.54 o 
  -2  15   8      263.94      301.51     30.16 o 
  -1  15   8       14.23       16.42      3.51 o 
   0  15   8      120.49      129.90     14.88 o 
   1  15   8        3.63       14.53      6.06 o 
   2  15   8       54.15       59.29      8.55 o 
   3  15   8      200.63      166.82     33.88 o 
  -3  16   8       32.97       41.50      8.27 o 
  -2  16   8      527.24      535.16     26.68 o 
  -1  16   8        6.89        9.48      2.99 o 
   0  16   8      627.71      610.90     23.93 o 
   1  16   8      413.20      370.70     67.71 o 
   2  16   8       76.23       77.19     10.36 o 
   3  16   8        5.91       13.59      6.72 o 
  -3  17   8      212.84      185.46     45.44 o 
  -2  17   8      947.41     1084.14     34.01 o 
  -1  17   8       61.01       55.25      7.69 o 
   0  17   8      594.83      583.22     27.03 o 
   1  17   8       28.76       22.75      5.98 o 
   2  17   8      138.97      123.24     16.39 o 
   3  17   8       86.01       85.96     24.49 o 
  -3  18   8      424.06      419.64     24.28 o 
  -2  18   8      243.37      246.99     15.57 o 
  -1  18   8     1335.57     1401.70     39.11 o 
   0  18   8        1.05        2.72      3.83 o 
   1  18   8      905.79      935.39     50.02 o 
   2  18   8       65.69       76.30     10.98 o 
   3  18   8       52.01       50.04     15.03 o 
  -3  19   8       14.97       16.01     11.65 o 
  -2  19   8      414.45      439.36     24.94 o 
  -1  19   8      960.13      914.36     34.26 o 
   0  19   8      232.00      222.68     11.91 o 
   1  19   8       52.37       68.16      9.49 o 
   2  19   8      480.80      518.92     24.66 o 
   3  19   8       56.31       39.25     16.61 o 
  -3  20   8        0.06       11.51     11.67 o 
  -2  20   8      130.09      122.33     16.33 o 
  -1  20   8      248.81      276.69     18.18 o 
   0  20   8        2.95       10.48      4.32 o 
   1  20   8      408.19      439.19     29.68 o 
   2  20   8        0.75        8.31      3.93 o 
   3  20   8      130.51      108.95     35.34 o 
  -3  21   8      198.55      197.85     51.20 o 
  -2  21   8      745.78      758.77     21.46 o 
  -1  21   8      469.80      460.63     20.36 o 
   0  21   8        3.28        5.57      4.05 o 
   1  21   8        0.84       13.09      7.13 o 
   2  21   8      200.06      200.75     37.23 o 
   3  21   8        2.97       10.98      9.14 o 
  -3  22   8       46.58       36.89     13.42 o 
  -2  22   8      266.69      300.86     21.60 o 
  -1  22   8      415.91      437.34     17.63 o 
   0  22   8      283.97      286.42     15.66 o 
   1  22   8       43.10       42.16     10.55 o 
   2  22   8      200.27      212.16     35.32 o 
  -2  23   8       15.83       20.49      8.40 o 
  -1  23   8       69.89       61.91     11.41 o 
   0  23   8        1.76        4.79      4.40 o 
   1  23   8       81.58       95.56     16.44 o 
   2  23   8        5.22        5.50      7.08 o 
  -2  24   8      163.90      118.96     26.75 o 
  -1  24   8        3.58       10.44      6.44 o 
   0  24   8      553.93      562.36     15.76 o 
   1  24   8       39.91       52.29      8.98 o 
   2  24   8      124.86      130.13     32.56 o 
  -2  25   8       17.07       30.70      6.04 o 
  -1  25   8      100.55      117.06     20.30 o 
   0  25   8       90.27       95.81     13.14 o 
   1  25   8       44.95       45.55     13.13 o 
   2  25   8        1.09        8.00      9.70 o 
  -2  26   8      204.72      140.77     41.39 o 
  -1  26   8      289.57      297.31     32.91 o 
   0  26   8      303.95      350.07     18.76 o 
   1  26   8        5.61       12.77      5.21 o 
   2  26   8        2.86       17.40      7.48 o 
  -1  27   8        2.94        7.97      5.38 o 
   0  27   8       14.56       17.20      5.70 o 
   1  27   8       29.10       25.45      7.92 o 
  -1  28   8       98.37       85.97     16.11 o 
   0  28   8      286.21      318.27     43.05 o 
   1  28   8        2.37       12.27      5.06 o 
   0  29   8       32.42       27.27      9.41 o 
  -3   0   9     1612.65     1660.89    134.13 o 
  -1   0   9      306.63      287.97     23.84 o 
   1   0   9     1952.07     2037.48     65.79 o 
   3   0   9      464.60      490.41     38.74 o 
  -4   1   9       26.43       11.71      6.79 o 
  -3   1   9       81.96       84.84     22.85 o 
  -2   1   9       58.01       52.81      9.85 o 
  -1   1   9      101.33      125.22     19.21 o 
   0   1   9     1357.78     1369.04     20.04 o 
   1   1   9      118.11      141.89     17.81 o 
   2   1   9       28.48       27.63      3.77 o 
   3   1   9       43.85       45.59      9.77 o 
   4   1   9        7.11       15.82      7.53 o 
  -4   2   9        6.04       14.02      7.61 o 
  -3   2   9      168.05      183.53     27.52 o 
  -2   2   9      314.74      297.19     12.84 o 
  -1   2   9      127.64      130.91     10.98 o 
   0   2   9        0.27        3.25      2.96 o 
   1   2   9        2.10        8.88      3.76 o 
   2   2   9      667.35      585.22     42.25 o 
   3   2   9       17.60       22.51      9.70 o 
   4   2   9      276.30      292.70     30.66 o 
  -4   3   9      401.52      360.82     25.47 o 
  -3   3   9      381.29      430.75     40.28 o 
  -2   3   9      399.03      377.80     26.49 o 
  -1   3   9      705.06      643.19     21.83 o 
   0   3   9       11.68       26.52      3.22 o 
   1   3   9      188.07      194.48     20.14 o 
   2   3   9       12.83       14.71      2.56 o 
   3   3   9       33.19       48.63     10.50 o 
   4   3   9      276.40      227.31     55.19 o 
  -4   4   9       30.36       40.24     12.16 o 
  -3   4   9      112.98      131.23     32.92 o 
  -2   4   9      403.90      365.12     21.63 o 
  -1   4   9        1.04        4.69      3.21 o 
   0   4   9     1226.25     1270.73     20.20 o 
   1   4   9      307.07      273.13     29.70 o 
   2   4   9       24.36       21.82      3.74 o 
   3   4   9       43.58       46.50     10.05 o 
   4   4   9        0.39        5.07      5.90 o 
  -4   5   9       96.20       72.64     31.69 o 
  -3   5   9      161.63      186.93     37.39 o 
  -2   5   9       68.00       55.75      8.77 o 
  -1   5   9       15.23       16.95      3.34 o 
   0   5   9      458.33      438.23     11.62 o 
   1   5   9      974.40      981.07     23.98 o 
   2   5   9      180.32      170.64     14.34 o 
   3   5   9      321.31      343.46     33.27 o 
   4   5   9      214.83      181.04     55.64 o 
  -4   6   9        1.59       10.37     12.90 o 
  -3   6   9       13.78       26.08      5.41 o 
  -2   6   9        0.95        3.38      2.87 o 
  -1   6   9      192.29      202.37     18.21 o 
   0   6   9       65.36       74.53      6.98 o 
   1   6   9        5.34        8.31      3.83 o 
   2   6   9       16.38       15.04      3.83 o 
   3   6   9      161.36      168.46     36.33 o 
   4   6   9       53.73       43.68     12.94 o 
  -4   7   9       30.08       23.05     13.59 o 
  -3   7   9       15.53       14.03      5.17 o 
  -2   7   9     1375.56     1358.48     33.91 o 
  -1   7   9      333.65      375.43     21.79 o 
   0   7   9     1224.48     1163.75     26.18 o 
   1   7   9        3.42        5.98      4.54 o 
   2   7   9       11.08        9.34      5.15 o 
   3   7   9       52.44       43.82      9.47 o 
   4   7   9       40.18       26.63     17.42 o 
  -4   8   9       55.70       64.92     36.42 o 
  -3   8   9       28.51       28.80      9.64 o 
  -2   8   9      377.15      351.70     20.63 o 
  -1   8   9        0.17        0.36      2.14 o 
   0   8   9      344.77      393.17     28.88 o 
   1   8   9       49.23       57.54      7.78 o 
   2   8   9        7.26       16.26      4.17 o 
   3   8   9      350.40      271.09     30.58 o 
   4   8   9      109.43       76.67     27.30 o 
  -4   9   9       59.06       44.11     31.16 o 
  -3   9   9       83.26       81.67     17.85 o 
  -2   9   9      471.37      468.75     16.08 o 
  -1   9   9       35.92       38.87      5.70 o 
   0   9   9      736.83      705.77     35.37 o 
   1   9   9      128.61      148.40     18.40 o 
   2   9   9     1303.36     1368.45     32.01 o 
   3   9   9      174.97      155.57     28.78 o 
   4   9   9      228.61      154.41     87.46 o 
  -4  10   9        8.07        4.99      8.88 o 
  -3  10   9      120.67      114.97     19.18 o 
  -2  10   9      957.64      961.21     24.40 o 
  -1  10   9       90.51      106.00      8.54 o 
   0  10   9      157.61      168.49     15.45 o 
   1  10   9       17.68       32.10      6.64 o 
   2  10   9       48.16       44.91     10.35 o 
   3  10   9      491.75      465.51     34.53 o 
   4  10   9       40.73       34.96     21.89 o 
  -4  11   9       84.32       83.10     20.54 o 
  -3  11   9        0.44        4.73      6.00 o 
  -2  11   9       30.41       50.00      8.27 o 
  -1  11   9     1368.99     1464.78     40.89 o 
   0  11   9      185.63      184.05     22.17 o 
   1  11   9       21.73       43.13      8.63 o 
   2  11   9      392.23      411.37     16.76 o 
   3  11   9      451.35      445.27     21.00 o 
  -4  12   9       35.59       44.02     31.25 o 
  -3  12   9        5.26        8.10      6.25 o 
  -2  12   9        9.84        9.73      2.44 o 
  -1  12   9       25.30       35.74      5.80 o 
   0  12   9      515.10      493.02     31.97 o 
   1  12   9      485.87      455.73     28.95 o 
   2  12   9       59.01       73.18      9.95 o 
   3  12   9        0.68       15.11      6.08 o 
  -4  13   9       54.59       29.32     20.48 o 
  -3  13   9        1.87        4.64      8.93 o 
  -2  13   9       12.53       15.62      4.34 o 
  -1  13   9       78.13       62.81      7.51 o 
   0  13   9      742.69      725.91     18.86 o 
   1  13   9      316.09      350.56     30.17 o 
   2  13   9      215.31      187.46     21.95 o 
   3  13   9       16.10       16.38      5.43 o 
  -4  14   9       23.84       29.17     24.46 o 
  -3  14   9      205.52      204.93     47.89 o 
  -2  14   9      428.14      429.85     20.03 o 
  -1  14   9      487.08      473.07     19.48 o 
   0  14   9       23.98       18.30      5.32 o 
   1  14   9     1006.45     1073.83     28.03 o 
   2  14   9      315.47      267.71     16.13 o 
   3  14   9       69.35       74.43     18.13 o 
  -3  15   9       21.29       23.19     13.72 o 
  -2  15   9      622.57      675.08     32.80 o 
  -1  15   9      746.20      703.08     17.28 o 
   0  15   9     3854.39     4088.79    124.36 o 
   1  15   9       72.32       80.57     10.56 o 
   2  15   9      186.18      217.62     17.60 o 
   3  15   9       31.98       24.07      9.68 o 
  -3  16   9      203.26      225.15     54.85 o 
  -2  16   9      140.37      149.33     20.06 o 
  -1  16   9       14.35       10.87      3.24 o 
   0  16   9      104.41      115.48     13.15 o 
   1  16   9      691.44      678.99     34.79 o 
   2  16   9      148.67      139.17     18.36 o 
   3  16   9       10.63       13.62      7.04 o 
  -3  17   9      220.00      197.31     45.50 o 
  -2  17   9       66.05       81.12     11.71 o 
  -1  17   9       82.52       91.14     11.63 o 
   0  17   9       39.82       41.24      6.87 o 
   1  17   9       63.68       56.77      8.61 o 
   2  17   9       89.90      112.65     16.04 o 
   3  17   9       16.83        8.84      6.74 o 
  -3  18   9       10.17       17.08     10.62 o 
  -2  18   9      630.14      758.31     20.87 o 
  -1  18   9      865.60      882.82     33.27 o 
   0  18   9      237.52      256.57     12.84 o 
   1  18   9       44.60       54.52      7.82 o 
   2  18   9       72.89       68.85     10.55 o 
   3  18   9       15.45       13.28      8.19 o 
  -3  19   9      548.72      694.25    104.73 o 
  -2  19   9       22.30       22.97      7.86 o 
  -1  19   9     1099.66     1058.81     25.67 o 
   0  19   9        2.41       -0.50      4.87 o 
   1  19   9      507.52      496.84     29.01 o 
   2  19   9        6.95       15.48      4.94 o 
   3  19   9      134.11      133.88     41.63 o 
  -3  20   9       16.84       19.22      7.47 o 
  -2  20   9       73.15       69.34     14.16 o 
  -1  20   9      109.63       96.21     14.42 o 
   0  20   9      220.13      204.36     21.95 o 
   1  20   9       10.33       13.34      5.51 o 
   2  20   9       36.53       48.77      9.87 o 
   3  20   9      124.15      105.82     30.06 o 
  -3  21   9        6.52        2.68      5.67 o 
  -2  21   9     1337.29     1339.27     58.60 o 
  -1  21   9       24.00       29.82      6.36 o 
   0  21   9      206.05      202.32     12.52 o 
   1  21   9       58.09       70.32     10.77 o 
   2  21   9       64.37       75.08     10.93 o 
  -2  22   9        6.68        3.12      6.40 o 
  -1  22   9       38.12       58.29     11.21 o 
   0  22   9      129.71      122.05     16.07 o 
   1  22   9       10.11       17.14      6.27 o 
   2  22   9       16.06        3.36     11.16 o 
  -2  23   9       60.79       54.81     11.09 o 
  -1  23   9       82.69       77.55     18.35 o 
   0  23   9      221.52      194.25     26.18 o 
   1  23   9      147.80      120.62     18.80 o 
   2  23   9      575.98      711.31    148.77 o 
  -2  24   9      211.40      182.75     39.16 o 
  -1  24   9        1.93        8.84      9.68 o 
   0  24   9       81.14       81.63     12.91 o 
   1  24   9       12.08       12.36      5.89 o 
   2  24   9       71.76       61.14     19.06 o 
  -2  25   9      291.18      232.28     49.63 o 
  -1  25   9      221.24      225.47     18.49 o 
   0  25   9       10.42       16.01      5.61 o 
   1  25   9      488.56      513.92     44.47 o 
   2  25   9        1.29        8.36     10.17 o 
  -1  26   9       45.13       31.71     11.82 o 
   0  26   9      172.88      146.27     30.81 o 
   1  26   9        3.66       10.48      4.24 o 
  -1  27   9      113.49       77.11     24.78 o 
   0  27   9        0.33        8.97      6.44 o 
   1  27   9      590.73      684.73     54.95 o 
  -1  28   9      136.66      101.41     33.44 o 
   0  28   9       74.29       64.70     16.74 o 
  -4   0  10        0.01        4.25     10.35 o 
  -2   0  10       69.09       53.88      9.38 o 
   0   0  10     2365.81     2415.25     55.33 o 
   2   0  10     1271.26     1240.05     39.50 o 
   4   0  10       28.55       25.71     16.27 o 
  -4   1  10      248.03      193.75     50.05 o 
  -3   1  10      458.51      535.84     36.82 o 
  -2   1  10       19.98       23.50     13.70 o 
  -1   1  10      241.53      257.62     35.74 o 
   0   1  10      538.55      565.51     14.91 o 
   1   1  10      744.08      728.60     21.21 o 
   2   1  10      667.10      670.33     19.84 o 
   3   1  10      212.59      196.37     37.88 o 
   4   1  10       48.51       37.27     10.22 o 
  -4   2  10        8.03        3.61      4.42 o 
  -3   2  10       34.41       33.29     11.90 o 
  -2   2  10      325.07      307.22     11.94 o 
  -1   2  10     1498.33     1544.36     34.21 o 
   0   2  10       22.72       24.18      3.43 o 
   1   2  10      240.96      244.81     18.54 o 
   2   2  10     1494.66     1482.42     36.77 o 
   3   2  10       19.86       16.43      6.98 o 
   4   2  10       69.68       65.63     15.97 o 
  -4   3  10      224.25      237.63     23.61 o 
  -3   3  10        4.92       30.37      7.44 o 
  -2   3  10      373.54      384.08     32.95 o 
  -1   3  10     2917.07     3068.04     86.54 o 
   0   3  10      511.72      441.86     18.62 o 
   1   3  10       83.16       69.94      9.46 o 
   2   3  10     2234.15     2311.44     46.66 o 
   3   3  10       57.37       61.04     12.62 o 
   4   3  10      104.53       72.07     27.46 o 
  -4   4  10      196.10      134.11     48.19 o 
  -3   4  10       16.40       14.02     21.46 o 
  -2   4  10      150.66      147.87     14.70 o 
  -1   4  10      954.39      961.59     25.66 o 
   0   4  10      149.74      164.84     10.24 o 
   1   4  10      428.19      488.58     36.97 o 
   2   4  10      431.69      456.17     13.89 o 
   3   4  10      218.76      165.68     32.48 o 
   4   4  10       37.04       37.12     11.23 o 
  -4   5  10       63.32       58.36     22.46 o 
  -3   5  10       53.63       59.08     10.56 o 
  -2   5  10      622.56      586.80     26.73 o 
  -1   5  10      137.74      140.93     16.38 o 
   0   5  10      158.85      163.19     11.53 o 
   1   5  10      136.49      153.83     15.97 o 
   2   5  10      195.46      207.54     23.07 o 
   3   5  10        3.40       11.03      8.23 o 
   4   5  10       40.46       21.95     12.56 o 
  -4   6  10       81.18       47.28     17.82 o 
  -3   6  10        0.00        7.77      5.54 o 
  -2   6  10      637.18      472.27     94.18 o 
  -1   6  10      369.37      393.41     22.64 o 
   0   6  10       21.41       31.02      4.07 o 
   1   6  10        5.03        4.36      5.67 o 
   2   6  10      439.74      432.06     15.66 o 
   3   6  10      680.40      697.04     34.79 o 
   4   6  10      109.58      118.75     43.27 o 
  -4   7  10       42.99       36.86     12.83 o 
  -3   7  10       57.93       72.61     21.03 o 
  -2   7  10       82.33       87.86     12.63 o 
  -1   7  10      564.24      621.99     27.30 o 
   0   7  10       18.78       16.89      3.26 o 
   1   7  10        1.71        3.94      5.73 o 
   2   7  10      196.24      222.31     13.67 o 
   3   7  10        7.32       13.57      8.12 o 
   4   7  10      144.27       96.43     33.67 o 
  -4   8  10       62.35       64.22     15.70 o 
  -3   8  10      135.27      143.81     29.00 o 
  -2   8  10      171.94      169.72      6.95 o 
  -1   8  10       47.12       44.73      4.28 o 
   0   8  10      751.97      723.32     23.41 o 
   1   8  10       86.71      106.78     14.21 o 
   2   8  10      334.04      337.24     18.51 o 
   3   8  10        7.85       12.22      7.27 o 
   4   8  10       73.01       57.29     16.30 o 
  -4   9  10      320.07      325.25     55.98 o 
  -3   9  10      279.51      294.59     55.11 o 
  -2   9  10        7.89       12.84      2.71 o 
  -1   9  10      575.32      577.20     18.53 o 
   0   9  10      101.11      100.42     13.73 o 
   1   9  10      179.10      212.06     22.90 o 
   2   9  10        0.02        6.69      5.12 o 
   3   9  10       39.06       43.01     12.22 o 
  -4  10  10        0.05       -3.98     16.44 o 
  -3  10  10       10.41       16.91     10.34 o 
  -2  10  10       31.61       28.04      4.42 o 
  -1  10  10      406.72      401.56     35.01 o 
   0  10  10       13.05       17.29      5.31 o 
   1  10  10       69.04       65.40      8.86 o 
   2  10  10       48.37       52.01      7.94 o 
   3  10  10       29.13       28.70     11.85 o 
  -4  11  10      199.72      139.85     82.09 o 
  -3  11  10       58.22       88.62     22.14 o 
  -2  11  10        2.73        7.35      4.11 o 
  -1  11  10       36.96       52.22      7.80 o 
   0  11  10      571.83      535.96     43.54 o 
   1  11  10       37.84       41.71     12.68 o 
   2  11  10      170.47      140.59     18.83 o 
   3  11  10       13.44       23.46      9.00 o 
  -4  12  10        4.87       21.12      9.55 o 
  -3  12  10      167.68      152.50     31.21 o 
  -2  12  10       68.30       62.90      8.80 o 
  -1  12  10      803.86      810.27     25.74 o 
   0  12  10      187.95      122.47     31.27 o 
   1  12  10     2001.14     2031.88     63.61 o 
   2  12  10      375.38      365.35     19.02 o 
   3  12  10      937.14     1036.39     44.45 o 
  -3  13  10      111.46      136.48     37.27 o 
  -2  13  10      523.38      465.18     21.73 o 
  -1  13  10      276.57      262.50     10.54 o 
   0  13  10      181.87      180.04     17.15 o 
   1  13  10      792.84      711.14     43.80 o 
   2  13  10        0.01        6.85      4.00 o 
   3  13  10      211.88      169.53     41.83 o 
  -3  14  10        1.58       15.70     14.25 o 
  -2  14  10        1.33        6.42      2.81 o 
  -1  14  10       28.51       20.23      5.01 o 
   0  14  10       30.29       43.18      6.63 o 
   1  14  10       79.16       65.69      9.10 o 
   2  14  10       66.71       70.34     10.26 o 
   3  14  10        4.23       -3.48     11.48 o 
  -3  15  10      129.08      138.52     33.53 o 
  -2  15  10       42.73       67.34     11.96 o 
  -1  15  10      492.08      531.63     30.02 o 
   0  15  10       42.33       46.00      7.73 o 
   1  15  10     2024.71     1869.60     51.18 o 
   2  15  10        6.73        7.87      4.36 o 
   3  15  10        0.14        6.80     10.41 o 
  -3  16  10        0.79       11.39     14.23 o 
  -2  16  10        0.79        9.92      3.33 o 
  -1  16  10        8.95       13.90      3.69 o 
   0  16  10     3895.46     4366.06    156.89 o 
   1  16  10       55.97       38.79      7.02 o 
   2  16  10      329.38      329.64     20.27 o 
   3  16  10       27.43       28.94     18.17 o 
  -3  17  10        3.34        3.81      3.25 o 
  -2  17  10       27.18       24.61      7.10 o 
  -1  17  10      507.39      483.65     23.16 o 
   0  17  10      146.40      147.35     18.41 o 
   1  17  10       73.96       65.56     10.18 o 
   2  17  10       42.49       23.05      6.71 o 
   3  17  10        3.13       23.15     12.89 o 
  -3  18  10      266.79      258.97     46.50 o 
  -2  18  10       57.25       58.69     11.17 o 
  -1  18  10      746.77      705.09     25.29 o 
   0  18  10       42.38       40.51      6.46 o 
   1  18  10      451.70      478.15     22.08 o 
   2  18  10      396.45      389.59     23.57 o 
   3  18  10       33.76       50.98     17.40 o 
  -3  19  10        0.41       -3.68      6.45 o 
  -2  19  10       77.89      108.16     12.42 o 
  -1  19  10      591.59      578.17     17.73 o 
   0  19  10        1.44        1.82      4.67 o 
   1  19  10      110.58      106.83     13.27 o 
   2  19  10       63.75       44.02     12.75 o 
   3  19  10        5.17       26.80     13.14 o 
  -3  20  10       26.07       18.43      5.87 o 
  -2  20  10        2.45        6.02      5.42 o 
  -1  20  10      157.77      147.49     13.42 o 
   0  20  10      300.04      288.82     13.64 o 
   1  20  10       45.55       56.63     10.11 o 
   2  20  10        7.26       11.63      6.26 o 
  -2  21  10        0.98        5.69      5.38 o 
  -1  21  10      698.00      731.85     26.77 o 
   0  21  10       65.22       64.72     11.66 o 
   1  21  10        5.50       19.11      6.70 o 
   2  21  10      211.37      201.01     45.10 o 
  -2  22  10      516.54      558.99     46.78 o 
  -1  22  10        0.26       13.50      7.66 o 
   0  22  10      457.41      449.22     14.38 o 
   1  22  10        1.25       10.24      7.07 o 
   2  22  10      306.51      315.23     73.18 o 
  -2  23  10      106.31       90.99     19.36 o 
  -1  23  10        4.27        4.50      8.65 o 
   0  23  10       26.76       25.15      6.66 o 
   1  23  10       26.39       26.23      5.07 o 
   2  23  10        2.70       18.87      8.16 o 
  -2  24  10       44.19       23.74      7.45 o 
  -1  24  10      244.84      272.55     35.93 o 
   0  24  10      664.02      746.48     35.99 o 
   1  24  10        8.43       13.95      4.67 o 
   2  24  10        7.73       19.92     11.39 o 
  -2  25  10      216.30      164.05     50.03 o 
  -1  25  10       17.06       18.86      7.14 o 
   0  25  10      283.48      296.81     24.02 o 
   1  25  10       31.60       27.44      7.19 o 
  -1  26  10       88.77       93.64     20.28 o 
   0  26  10       79.37       73.68     15.75 o 
   1  26  10      274.89      301.19     28.60 o 
  -1  27  10       19.11       18.65      9.35 o 
   0  27  10       12.24       16.04      6.55 o 
  -3   0  11        2.34       13.13     14.72 o 
  -1   0  11        9.60       30.25     12.25 o 
   1   0  11     1801.67     1812.09     44.63 o 
   3   0  11      603.29      656.30     38.29 o 
  -4   1  11        5.86       13.96     16.99 o 
  -3   1  11        7.50        3.88     16.76 o 
  -2   1  11      126.22      116.21     10.00 o 
  -1   1  11      305.08      342.65     41.19 o 
   0   1  11     2916.29     3019.29     67.97 o 
   1   1  11        2.54        6.24      4.02 o 
   2   1  11      598.02      648.40     20.10 o 
   3   1  11        5.57        4.25      8.04 o 
   4   1  11       20.96       32.99     10.99 o 
  -4   2  11      228.52      245.89     40.93 o 
  -3   2  11     1213.26     1386.94     44.66 o 
  -2   2  11        9.59        8.47      4.70 o 
  -1   2  11      332.94      396.03     52.93 o 
   0   2  11      436.00      415.56     17.29 o 
   1   2  11       38.78       39.63      5.78 o 
   2   2  11        9.80       16.72      4.30 o 
   3   2  11       14.62        7.13      8.19 o 
   4   2  11       26.97       19.20      9.00 o 
  -4   3  11       85.63       64.95     35.87 o 
  -3   3  11       65.11       57.84     21.48 o 
  -2   3  11       24.67       35.86      2.90 o 
  -1   3  11        0.57        3.01      3.01 o 
   0   3  11       53.50       73.37      7.12 o 
   1   3  11     2219.37     2083.75     76.95 o 
   2   3  11      145.97      136.58     16.29 o 
   3   3  11      210.55      210.75     28.43 o 
   4   3  11       78.46       48.22     26.30 o 
  -4   4  11       17.51       30.82     13.19 o 
  -3   4  11      144.50      137.15     22.82 o 
  -2   4  11      465.84      480.12     21.43 o 
  -1   4  11       37.22       36.23      7.04 o 
   0   4  11       15.34       17.23      2.77 o 
   1   4  11     1475.37     1458.01     36.12 o 
   2   4  11       12.04       18.67      4.59 o 
   3   4  11       32.18       29.34     10.71 o 
  -4   5  11       20.82        5.63      9.67 o 
  -3   5  11       31.16       39.13      8.87 o 
  -2   5  11      695.15      682.54     22.05 o 
  -1   5  11      155.42      166.67     13.03 o 
   0   5  11       43.95       46.76      6.85 o 
   1   5  11     1453.92     1476.06     35.84 o 
   2   5  11      202.59      193.99     24.52 o 
   3   5  11      569.50      587.87     34.47 o 
  -4   6  11      233.91      188.87     33.24 o 
  -3   6  11       24.48       39.98     11.98 o 
  -2   6  11     1169.81     1201.19     50.67 o 
  -1   6  11        1.41        5.92      4.86 o 
   0   6  11     2425.57     2350.21     57.90 o 
   1   6  11     1842.80     1801.50     36.11 o 
   2   6  11      148.16      159.41     11.13 o 
   3   6  11       20.64       19.79     10.13 o 
  -4   7  11      523.44      497.73     58.16 o 
  -3   7  11      118.82      112.68     20.66 o 
  -2   7  11       36.67       38.90      8.05 o 
  -1   7  11       31.73       33.50      7.12 o 
   0   7  11      463.71      455.43     15.81 o 
   1   7  11      388.32      372.36     30.88 o 
   2   7  11     1068.70      962.93     38.08 o 
   3   7  11      313.57      304.91     64.80 o 
  -4   8  11        0.62        8.98      6.48 o 
  -3   8  11        1.65       16.40      7.13 o 
  -2   8  11       48.52       49.07      9.70 o 
  -1   8  11     1044.10     1004.06     34.14 o 
   0   8  11      123.54      126.17     14.68 o 
   1   8  11      295.23      301.75     23.21 o 
   2   8  11        8.66        5.34      4.39 o 
   3   8  11        1.42       15.75      6.35 o 
  -4   9  11        3.55       11.72     11.11 o 
  -3   9  11        2.04        8.53      7.81 o 
  -2   9  11       11.91        8.79      3.59 o 
  -1   9  11       48.49       41.49      8.61 o 
   0   9  11       32.15       24.28      4.91 o 
   1   9  11      247.33      246.21     18.86 o 
   2   9  11      807.43      755.84     34.01 o 
   3   9  11      458.33      512.97     27.45 o 
  -4  10  11       39.56       42.03     17.42 o 
  -3  10  11      490.32      432.29     77.75 o 
  -2  10  11      109.66      115.20     12.18 o 
  -1  10  11      378.31      386.82     14.30 o 
   0  10  11      309.22      270.12     43.31 o 
   1  10  11       14.12       17.03      3.89 o 
   2  10  11     1210.53     1139.96     25.57 o 
   3  10  11       68.93       62.11     14.14 o 
  -3  11  11        9.10       -3.98     22.38 o 
  -2  11  11      186.09      174.41      9.03 o 
  -1  11  11      342.64      326.59     12.66 o 
   0  11  11      624.57      597.16     46.87 o 
   1  11  11      646.54      593.27     27.02 o 
   2  11  11      114.63       97.22     15.26 o 
   3  11  11       65.06       75.10     19.55 o 
  -3  12  11       51.54       62.02     17.41 o 
  -2  12  11      785.45      840.55     33.36 o 
  -1  12  11      103.95       76.81      7.74 o 
   0  12  11      204.79      222.91      9.95 o 
   1  12  11        0.35        9.14      4.26 o 
   2  12  11      912.28      929.36     16.96 o 
   3  12  11        0.00        5.22      7.69 o 
  -3  13  11       37.17       30.27     17.54 o 
  -2  13  11        2.32        6.88      3.58 o 
  -1  13  11      119.82      110.55      8.07 o 
   0  13  11        5.43       13.49      4.80 o 
   1  13  11      657.42      613.19     27.20 o 
   2  13  11      205.90      221.98     18.20 o 
   3  13  11       27.00       29.79      9.10 o 
  -3  14  11      169.27      183.41     32.11 o 
  -2  14  11      345.50      370.90     25.45 o 
  -1  14  11      450.94      455.72     24.05 o 
   0  14  11        5.79       14.65      4.53 o 
   1  14  11      307.43      357.36     38.31 o 
   2  14  11       91.05       85.60     12.69 o 
   3  14  11        6.55       18.65     10.08 o 
  -3  15  11        9.94        9.02      6.04 o 
  -2  15  11      171.78      162.57     28.94 o 
  -1  15  11      860.21      920.90     37.30 o 
   0  15  11      668.65      657.38     25.17 o 
   1  15  11      109.55       97.09     15.42 o 
   2  15  11      143.84      154.17     18.38 o 
   3  15  11       72.02       67.94     23.87 o 
  -3  16  11      237.69      230.86     36.76 o 
  -2  16  11       37.53       55.65      7.76 o 
  -1  16  11        0.28        2.10      4.50 o 
   0  16  11       20.85       20.50      6.12 o 
   1  16  11      485.61      469.30     32.37 o 
   2  16  11       53.33       47.65      9.65 o 
   3  16  11      107.58       88.95     40.33 o 
  -3  17  11        9.71        8.87      5.12 o 
  -2  17  11      299.03      333.12     46.12 o 
  -1  17  11      150.41      128.57     13.27 o 
   0  17  11        1.67        6.74      4.06 o 
   1  17  11       15.71       15.71      5.02 o 
   2  17  11      135.06      108.80     25.71 o 
   3  17  11      302.95      368.79     67.51 o 
  -3  18  11      243.18      196.39     32.05 o 
  -2  18  11      167.56      151.51     24.68 o 
  -1  18  11       14.15        8.62      3.33 o 
   0  18  11     1039.66     1053.55     37.45 o 
   1  18  11      248.77      210.67     26.18 o 
   2  18  11      502.83      522.94     29.14 o 
  -3  19  11      450.49      427.80     49.26 o 
  -2  19  11      230.63      226.50     29.02 o 
  -1  19  11      252.58      225.92     19.28 o 
   0  19  11       89.96       88.95     11.72 o 
   1  19  11     1191.01     1248.45     45.64 o 
   2  19  11      107.94       89.91     16.35 o 
  -2  20  11       52.60       38.08     12.10 o 
  -1  20  11      131.72      107.87     21.67 o 
   0  20  11      108.60      107.32     16.63 o 
   1  20  11       14.01       21.06      7.57 o 
   2  20  11      339.84      359.33     31.87 o 
  -2  21  11      145.35      100.34     30.66 o 
  -1  21  11       10.05       15.89      6.80 o 
   0  21  11       30.21       26.80      5.99 o 
   1  21  11       45.98       43.22      8.44 o 
   2  21  11      157.64       95.81     29.75 o 
  -2  22  11      274.50      211.12     49.06 o 
  -1  22  11      418.66      494.71     50.44 o 
   0  22  11       38.36       26.67      7.06 o 
   1  22  11      126.81      127.63     26.78 o 
   2  22  11      212.13      162.09     43.26 o 
  -2  23  11       39.85       43.49     12.63 o 
  -1  23  11        0.62        9.53      8.15 o 
   0  23  11       52.80       43.78      8.36 o 
   1  23  11        8.01       11.83      4.55 o 
  -1  24  11      115.57       86.36     16.46 o 
   0  24  11        0.03        8.57      5.84 o 
   1  24  11       45.82       42.37      8.12 o 
  -1  25  11       45.01       40.82     10.88 o 
   0  25  11        0.90       -0.47      5.10 o 
   1  25  11       34.64       31.14      6.65 o 
  -1  26  11       47.27       36.00     11.93 o 
   0  26  11        1.09        3.08     11.78 o 
  -2   0  12        3.88       16.35     18.61 o 
   0   0  12      267.27      280.39     11.21 o 
   2   0  12      491.01      496.77     31.70 o 
  -3   1  12       85.66      119.35     21.01 o 
  -2   1  12     1399.03     1426.04     52.44 o 
  -1   1  12       49.42       50.02      8.26 o 
   0   1  12       93.39       96.52      7.68 o 
   1   1  12      210.30      198.40     25.14 o 
   2   1  12      167.95      189.79     16.37 o 
   3   1  12      149.29      128.63     29.47 o 
  -4   2  12      162.93      142.91     90.08 o 
  -3   2  12      122.48      122.03     35.84 o 
  -2   2  12      384.60      387.76     23.11 o 
  -1   2  12      234.52      248.32     29.26 o 
   0   2  12       46.77       54.50      6.84 o 
   1   2  12     1974.62     2029.97     57.31 o 
   2   2  12       31.06       31.37      6.66 o 
   3   2  12        0.10        8.16      6.03 o 
  -4   3  12       65.47       49.28     25.34 o 
  -3   3  12      201.49      187.36     48.01 o 
  -2   3  12      386.96      447.41     72.50 o 
  -1   3  12      121.37      114.15      8.49 o 
   0   3  12       51.20       43.32      6.48 o 
   1   3  12       29.02       30.30      5.45 o 
   2   3  12      996.01     1085.87     43.30 o 
   3   3  12      239.89      229.88     27.52 o 
  -4   4  12       26.71       21.73     11.94 o 
  -3   4  12      294.89      288.35     19.95 o 
  -2   4  12      545.80      524.45     52.89 o 
  -1   4  12      672.33      661.69     23.63 o 
   0   4  12        2.19        5.56      3.47 o 
   1   4  12     1337.04     1057.67    193.16 o 
   2   4  12        3.71        6.11      4.04 o 
   3   4  12      187.26      164.42     38.58 o 
  -4   5  12      241.48      196.76     33.38 o 
  -3   5  12      414.47      391.65     27.88 o 
  -2   5  12      297.91      271.05     21.63 o 
  -1   5  12        0.31        9.45      4.19 o 
   0   5  12     1815.97     1755.94     34.44 o 
   1   5  12        9.93       23.79      9.11 o 
   2   5  12        9.32       13.45      4.67 o 
   3   5  12        6.34       10.55      8.93 o 
  -4   6  12       35.53       31.61     10.36 o 
  -3   6  12      175.97      144.00     32.66 o 
  -2   6  12      114.48      120.30      8.17 o 
  -1   6  12      986.45     1024.81     34.84 o 
   0   6  12      255.76      261.22     16.71 o 
   1   6  12      884.83      913.31     24.64 o 
   2   6  12       37.56       44.41      8.87 o 
   3   6  12       72.07       77.96     21.89 o 
  -4   7  12        0.01        7.38      9.58 o 
  -3   7  12       19.81       23.14     10.22 o 
  -2   7  12        8.84       14.76      5.04 o 
  -1   7  12     1082.10     1157.40     32.01 o 
   0   7  12       84.96       92.11     10.04 o 
   1   7  12       61.75       46.19      7.06 o 
   2   7  12      474.60      449.30     16.28 o 
   3   7  12       92.55       98.36     25.52 o 
  -3   8  12      134.20      112.49     31.92 o 
  -2   8  12      163.02      121.97      9.69 o 
  -1   8  12      117.07      122.99     17.50 o 
   0   8  12        0.41        6.56      3.33 o 
   1   8  12      673.60      597.69     19.20 o 
   2   8  12      737.74      778.98     21.70 o 
   3   8  12        0.81        6.16      9.60 o 
  -3   9  12      571.51      615.93     37.36 o 
  -2   9  12      557.10      546.99     16.48 o 
  -1   9  12     1239.03     1178.33     29.57 o 
   0   9  12       32.83       33.54      6.30 o 
   1   9  12       23.50       39.61      6.59 o 
   2   9  12        1.24        5.93      3.82 o 
   3   9  12      108.16       82.53     17.81 o 
  -3  10  12      101.48       85.12     47.50 o 
  -2  10  12        2.46        5.81      3.02 o 
  -1  10  12       33.15       34.84      5.94 o 
   0  10  12       29.38       35.26      6.44 o 
   1  10  12      317.11      371.79     17.11 o 
   2  10  12      106.99      115.16     15.09 o 
   3  10  12      341.84      262.46     60.25 o 
  -3  11  12      150.86      159.90     55.28 o 
  -2  11  12        9.72       17.43      4.37 o 
  -1  11  12      357.09      320.74     17.63 o 
   0  11  12      413.90      439.01     17.18 o 
   1  11  12      375.03      370.27     22.65 o 
   2  11  12      560.68      609.30     21.14 o 
   3  11  12       32.71       36.70      9.71 o 
  -3  12  12      196.39      159.32    107.71 o 
  -2  12  12      109.05       98.85     19.67 o 
  -1  12  12        3.24        9.10      5.23 o 
   0  12  12      903.57      893.07     26.78 o 
   1  12  12       39.11       43.61      7.39 o 
   2  12  12       84.00       74.60     10.98 o 
   3  12  12       29.24       18.79     11.85 o 
  -3  13  12       37.64       58.73     20.73 o 
  -2  13  12      108.04       87.28     14.45 o 
  -1  13  12      937.82     1037.57     43.98 o 
   0  13  12        0.65        9.77      4.13 o 
   1  13  12       17.58       10.69      4.73 o 
   2  13  12        4.86        8.94      3.52 o 
   3  13  12       93.40       75.31     23.33 o 
  -3  14  12       39.51       27.65     15.13 o 
  -2  14  12      156.87      174.49     29.04 o 
  -1  14  12      202.33      184.69     24.49 o 
   0  14  12      291.75      256.18     10.65 o 
   1  14  12       41.12       46.63     10.05 o 
   2  14  12       30.73       29.65      8.51 o 
   3  14  12      294.92      327.81     60.74 o 
  -3  15  12      216.12      185.44     66.11 o 
  -2  15  12       25.20       17.63      5.17 o 
  -1  15  12      120.21      132.47     20.96 o 
   0  15  12      164.09      132.38      8.70 o 
   1  15  12      461.56      474.93     27.11 o 
   2  15  12       20.22       40.37      8.59 o 
   3  15  12      367.49      286.35    102.56 o 
  -3  16  12       26.49       25.44     13.44 o 
  -2  16  12      345.59      326.07     23.60 o 
  -1  16  12       90.17       96.68     13.49 o 
   0  16  12      494.57      480.04     17.15 o 
   1  16  12       97.71       87.72     12.97 o 
   2  16  12      213.08      205.81     34.01 o 
  -3  17  12      106.29       79.83     30.10 o 
  -2  17  12      177.05      136.25     26.37 o 
  -1  17  12       79.86       82.20     13.64 o 
   0  17  12       13.48       13.96      5.37 o 
   1  17  12       10.85       24.90      4.49 o 
   2  17  12      152.15      137.42     27.91 o 
  -3  18  12      159.31       87.51     78.79 o 
  -2  18  12       49.15       43.66      9.32 o 
  -1  18  12       44.29       40.88      8.82 o 
   0  18  12       69.61       74.69     12.62 o 
   1  18  12      288.35      254.08     20.64 o 
   2  18  12      128.35       97.16     26.99 o 
  -2  19  12        0.15        8.20      8.78 o 
  -1  19  12        0.22        4.70      9.24 o 
   0  19  12      270.79      223.77     15.48 o 
   1  19  12       34.85       41.80     11.15 o 
   2  19  12      489.62      598.54     36.98 o 
  -2  20  12       56.54       54.59     11.33 o 
  -1  20  12       15.73       15.88      8.95 o 
   0  20  12       15.90       13.31      4.09 o 
   1  20  12        7.05       12.73      5.87 o 
   2  20  12      321.86      332.75     35.53 o 
  -2  21  12      134.58      130.98     27.86 o 
  -1  21  12       89.39       69.40     17.94 o 
   0  21  12      171.03      169.80     29.57 o 
   1  21  12      118.81       88.73     19.99 o 
   2  21  12       33.64       47.03     14.67 o 
  -2  22  12        6.62       13.64      6.89 o 
  -1  22  12       18.39       23.11      8.03 o 
   0  22  12        0.56        5.60      8.73 o 
   1  22  12        0.51        4.96      4.10 o 
  -1  23  12       94.03       84.29     18.40 o 
   0  23  12        2.77       17.04      7.57 o 
   1  23  12      280.54      310.39     28.85 o 
  -1  24  12       54.98       51.24     16.38 o 
   0  24  12        0.27        7.20      7.25 o 
   1  24  12      117.26       91.40     20.32 o 
  -1  25  12        3.06       15.13      7.78 o 
   0  25  12       94.68       91.25     25.29 o 
  -1   0  13      445.47      466.45     73.18 o 
   1   0  13     2109.11     2142.43     73.93 o 
   3   0  13      774.62      817.71     49.80 o 
  -3   1  13      869.10      862.50     32.11 o 
  -2   1  13      761.15      786.60     40.56 o 
  -1   1  13     2256.01     2231.20     51.21 o 
   0   1  13        8.34        8.66      2.24 o 
   1   1  13       44.98       38.09      6.65 o 
   2   1  13      489.72      489.82     13.75 o 
   3   1  13      103.98       84.08     27.19 o 
  -3   2  13        4.47       18.50      8.01 o 
  -2   2  13      410.27      374.38     36.96 o 
  -1   2  13      376.99      383.86     24.42 o 
   0   2  13     1025.31      957.04     28.55 o 
   1   2  13      640.59      676.14     21.21 o 
   2   2  13      487.96      485.13     14.99 o 
   3   2  13       25.09       24.99     18.65 o 
  -3   3  13       60.47       73.53     13.73 o 
  -2   3  13       43.95       44.65      8.24 o 
  -1   3  13       60.29       79.13     13.23 o 
   0   3  13     2345.36     2362.82     47.32 o 
   1   3  13       19.33       21.27      4.30 o 
   2   3  13       28.68       30.52      5.29 o 
   3   3  13      206.60      187.34     56.42 o 
  -3   4  13      212.96      147.47     38.33 o 
  -2   4  13      228.04      239.01     43.28 o 
  -1   4  13        0.30        3.52      4.93 o 
   0   4  13      282.11      256.22     13.05 o 
   1   4  13       79.64       74.10      9.71 o 
   2   4  13       24.33       33.22      7.04 o 
   3   4  13        0.42        6.99     12.44 o 
  -3   5  13      464.14      505.88     24.46 o 
  -2   5  13      109.33       91.78     20.09 o 
  -1   5  13       39.22       39.53      6.59 o 
   0   5  13        2.42        5.61      5.20 o 
   1   5  13     1065.49     1000.53     29.91 o 
   2   5  13        0.25        3.99      5.27 o 
   3   5  13      299.14      357.65     48.52 o 
  -3   6  13      289.22      274.38     72.97 o 
  -2   6  13      554.63      582.06     25.49 o 
  -1   6  13      150.65      139.24     14.36 o 
   0   6  13       24.74       28.74      5.22 o 
   1   6  13       32.48       26.57      5.58 o 
   2   6  13       23.96       23.41      4.95 o 
   3   6  13      134.15      142.76     35.24 o 
  -3   7  13       15.61       12.94     14.15 o 
  -2   7  13       47.13       42.31     10.53 o 
  -1   7  13       54.58       48.63      8.33 o 
   0   7  13      444.19      409.39     17.49 o 
   1   7  13       12.10       18.65      4.57 o 
   2   7  13      113.05      129.54     22.47 o 
   3   7  13       10.97       18.85     10.99 o 
  -3   8  13       18.60       20.39     16.56 o 
  -2   8  13        5.97       16.02      6.03 o 
  -1   8  13      320.06      311.14     26.95 o 
   0   8  13       42.24       48.77      8.06 o 
   1   8  13      630.64      670.49     36.19 o 
   2   8  13      378.87      387.18     24.97 o 
   3   8  13       90.56       64.86     16.75 o 
  -3   9  13        6.65       20.71     12.52 o 
  -2   9  13       74.69       80.31     14.75 o 
  -1   9  13      121.02      141.69     10.64 o 
   0   9  13      402.37      393.64     18.20 o 
   1   9  13      121.53       93.29     16.45 o 
   2   9  13       74.40       70.62     12.71 o 
   3   9  13      319.49      316.71     51.50 o 
  -3  10  13       11.32       34.48     13.51 o 
  -2  10  13      319.84      324.45     28.72 o 
  -1  10  13      539.80      550.96     32.33 o 
   0  10  13      574.52      595.15     21.54 o 
   1  10  13      289.74      226.71     34.22 o 
   2  10  13      114.61      120.93     17.04 o 
   3  10  13      402.94      432.92     51.03 o 
  -3  11  13       11.08       19.12     10.24 o 
  -2  11  13       15.06       20.54      6.89 o 
  -1  11  13       70.89       89.97     14.11 o 
   0  11  13        4.53        4.85      4.41 o 
   1  11  13      111.13      105.79     14.13 o 
   2  11  13      165.54      161.04     33.79 o 
   3  11  13       85.36       73.81     26.02 o 
  -3  12  13        2.56       13.92     14.37 o 
  -2  12  13      197.68      200.35     19.05 o 
  -1  12  13      481.27      518.17     19.40 o 
   0  12  13      271.41      276.77      8.70 o 
   1  12  13        0.32        6.51      4.10 o 
   2  12  13      510.77      504.69     22.88 o 
   3  12  13       37.79       26.34     11.86 o 
  -3  13  13      126.78      104.41     48.91 o 
  -2  13  13        7.06       12.23      6.01 o 
  -1  13  13      490.06      459.84     21.11 o 
   0  13  13      195.38      188.79     27.77 o 
   1  13  13       35.48       28.61      6.21 o 
   2  13  13       75.31       61.19     10.27 o 
   3  13  13       30.74       35.22     11.27 o 
  -3  14  13        3.22        7.92     10.12 o 
  -2  14  13        6.17        6.62      4.25 o 
  -1  14  13      137.28      131.12     23.32 o 
   0  14  13       37.09       48.13      8.52 o 
   1  14  13      299.42      286.10     31.70 o 
   2  14  13      136.55      121.51     23.14 o 
  -3  15  13       29.79       25.43     10.79 o 
  -2  15  13     1153.71     1185.00     53.16 o 
  -1  15  13        3.05        8.63      5.18 o 
   0  15  13       49.88       46.15      8.42 o 
   1  15  13       89.38       68.04     12.27 o 
   2  15  13       57.49       61.71     12.94 o 
  -3  16  13       78.11       67.96     23.15 o 
  -2  16  13      649.54      683.12     26.49 o 
  -1  16  13        1.00        4.59      5.35 o 
   0  16  13        7.02        7.76      5.72 o 
   1  16  13      378.93      381.43     28.50 o 
   2  16  13        5.16       11.40      6.56 o 
  -2  17  13      711.37      737.84     28.59 o 
  -1  17  13        2.26        2.10      5.41 o 
   0  17  13      207.67      181.79     31.26 o 
   1  17  13       46.45       56.06     10.02 o 
   2  17  13       38.69       29.63     13.04 o 
  -2  18  13      185.68      195.49     33.05 o 
  -1  18  13      536.00      457.22     23.46 o 
   0  18  13       42.82       44.71      8.92 o 
   1  18  13       10.44       13.07      6.52 o 
   2  18  13       19.83       27.77      8.89 o 
  -2  19  13       65.88       43.68     12.37 o 
  -1  19  13       38.00       27.86      7.36 o 
   0  19  13       92.36       72.37     16.06 o 
   1  19  13      342.68      431.02     25.61 o 
   2  19  13      123.89       65.13     25.04 o 
  -2  20  13       23.89       20.23      6.75 o 
  -1  20  13       22.64       21.60     11.59 o 
   0  20  13       87.93       77.11     18.98 o 
   1  20  13        0.71        5.40      6.73 o 
  -2  21  13        9.19       22.84     13.56 o 
  -1  21  13       19.94       19.47      8.95 o 
   0  21  13       25.20       20.62      7.72 o 
   1  21  13        5.36       11.99      5.58 o 
  -1  22  13      335.22      327.53     44.46 o 
   0  22  13       69.59       66.50     13.60 o 
   1  22  13        5.27        6.93      5.07 o 
  -1  23  13        8.55       14.08      5.19 o 
   0  23  13        0.13       10.37      6.16 o 
   1  23  13        0.53       11.36      6.01 o 
   0  24  13       18.98       25.67      7.33 o 
  -2   0  14      128.90      167.10     31.86 o 
   0   0  14      225.12      294.52     76.25 o 
   2   0  14       42.31       38.47     15.19 o 
  -3   1  14      128.50      126.49     41.86 o 
  -2   1  14        9.50       22.09      5.33 o 
  -1   1  14      417.65      433.89     25.63 o 
   0   1  14       29.07       22.46      7.08 o 
   1   1  14      238.78      256.46     13.46 o 
   2   1  14        0.23        2.28      5.16 o 
   3   1  14      152.64      179.48     28.06 o 
  -3   2  14      295.65      337.70     46.48 o 
  -2   2  14      891.66      953.75     25.37 o 
  -1   2  14      614.05      554.97     25.51 o 
   0   2  14      637.71      627.79     24.72 o 
   1   2  14      212.59      198.48     24.96 o 
   2   2  14        0.71       12.45      4.61 o 
   3   2  14        2.09       20.65      9.10 o 
  -3   3  14      305.45      299.84     23.73 o 
  -2   3  14      380.11      382.17     26.12 o 
  -1   3  14      204.68      214.91     19.33 o 
   0   3  14      429.77      385.63     31.06 o 
   1   3  14      141.43      115.72     13.37 o 
   2   3  14     1099.17     1112.58     33.57 o 
   3   3  14       37.44       40.62     15.22 o 
  -3   4  14      155.54      139.01     40.43 o 
  -2   4  14      226.95      191.52     34.84 o 
  -1   4  14      365.45      415.72     53.60 o 
   0   4  14     1036.11     1049.88     30.78 o 
   1   4  14       33.42       41.90      7.89 o 
   2   4  14        0.59       13.08      5.04 o 
   3   4  14       89.53       60.86     38.97 o 
  -3   5  14      277.38      228.78     31.82 o 
  -2   5  14        9.29       14.02      7.87 o 
  -1   5  14      142.80      152.95     22.53 o 
   0   5  14     1273.79     1285.78     38.31 o 
   1   5  14       58.53       57.98      9.14 o 
   2   5  14      100.20      102.82     18.50 o 
   3   5  14        0.80        3.73      9.84 o 
  -3   6  14      360.99      371.26     85.98 o 
  -2   6  14      286.00      316.29     48.01 o 
  -1   6  14       69.71       79.03     12.03 o 
   0   6  14     1042.89      985.62     37.90 o 
   1   6  14     1022.18      947.24     24.20 o 
   2   6  14       83.78       71.15     16.26 o 
   3   6  14       37.11       29.90     10.08 o 
  -3   7  14       15.35       18.40     16.23 o 
  -2   7  14      125.73      115.85     29.09 o 
  -1   7  14      177.94      184.22     23.34 o 
   0   7  14      364.36      331.06     24.39 o 
   1   7  14      924.21      841.67     21.60 o 
   2   7  14        8.52       12.49      6.08 o 
   3   7  14       55.30       42.08     11.92 o 
  -3   8  14       26.89       33.33     17.20 o 
  -2   8  14        0.71       11.31      7.29 o 
  -1   8  14       62.97       51.70     13.23 o 
   0   8  14      649.61      671.15     29.95 o 
   1   8  14       67.46       81.66     10.10 o 
   2   8  14       52.43       52.11      9.41 o 
   3   8  14       11.75       21.45      8.61 o 
  -3   9  14       20.71       32.93     14.08 o 
  -2   9  14        5.38        6.43      5.43 o 
  -1   9  14      365.42      358.30     57.42 o 
   0   9  14     1416.50     1393.43     32.62 o 
   1   9  14      318.22      289.64     32.53 o 
   2   9  14        3.05       14.44      6.02 o 
   3   9  14      150.51      138.13     43.40 o 
  -3  10  14       47.50       48.47     18.74 o 
  -2  10  14      216.26      158.67     46.22 o 
  -1  10  14       30.52       33.48      6.07 o 
   0  10  14      305.92      299.28     20.35 o 
   1  10  14        0.45        7.61      5.04 o 
   2  10  14       39.02       32.00      9.08 o 
   3  10  14       17.99       16.60      9.22 o 
  -3  11  14       41.65       28.42     12.89 o 
  -2  11  14      185.90      170.30     15.27 o 
  -1  11  14       23.83       29.91     10.24 o 
   0  11  14       77.88       75.86      9.07 o 
   1  11  14      201.39      202.39     32.50 o 
   2  11  14      169.98      152.58     28.05 o 
  -3  12  14      166.99      115.37     47.74 o 
  -2  12  14      148.92      121.22     33.15 o 
  -1  12  14      645.68      654.65     18.10 o 
   0  12  14      475.83      496.27     17.26 o 
   1  12  14      119.51      100.76     18.47 o 
   2  12  14       54.29       52.96     14.40 o 
  -3  13  14      205.61      102.32     67.16 o 
  -2  13  14      515.47      561.12     51.33 o 
  -1  13  14      452.76      495.73     25.26 o 
   0  13  14      272.16      266.70     39.18 o 
   1  13  14       28.40       37.56      6.25 o 
   2  13  14       17.48       23.95      7.79 o 
  -3  14  14      456.82      471.06     78.11 o 
  -2  14  14        3.34       10.30     15.40 o 
  -1  14  14       80.41       73.34     12.06 o 
   0  14  14      211.99      175.43     22.23 o 
   1  14  14       60.52       45.38      9.70 o 
   2  14  14        5.87        9.45      7.44 o 
  -2  15  14       33.30       35.93     12.45 o 
  -1  15  14        2.33       11.01      4.84 o 
   0  15  14      103.67       95.54     15.45 o 
   1  15  14      402.30      395.39     23.15 o 
   2  15  14       48.41       34.51      8.69 o 
  -2  16  14      240.20      228.51     66.24 o 
  -1  16  14       78.09       58.10     16.50 o 
   0  16  14        7.58       11.14      4.32 o 
   1  16  14       26.87       29.51      6.64 o 
   2  16  14       55.37       61.98     14.19 o 
  -2  17  14       17.67       27.40     19.46 o 
  -1  17  14       32.56       33.65      9.98 o 
   0  17  14       13.19       21.01      6.15 o 
   1  17  14       10.79       15.96      6.18 o 
   2  17  14        0.10        2.54      6.49 o 
  -2  18  14        5.02       13.33     13.31 o 
  -1  18  14      307.04      342.36     29.34 o 
   0  18  14       88.50       73.45     12.02 o 
   1  18  14      148.16      117.46     20.44 o 
   2  18  14       15.65       25.49      7.85 o 
  -2  19  14        1.42       10.16     14.33 o 
  -1  19  14       29.06       28.47     12.84 o 
   0  19  14      123.67      110.01     20.57 o 
   1  19  14       68.25       60.02     13.22 o 
  -1  20  14      186.57      126.07     36.48 o 
   0  20  14       90.58       70.59     17.10 o 
   1  20  14        0.01       16.56      6.10 o 
  -1  21  14      132.40      108.43     34.81 o 
   0  21  14       64.85       33.61     13.97 o 
   1  21  14        7.51       13.60      6.24 o 
  -1  22  14       35.64       27.46     18.07 o 
   0  22  14       13.23        9.28      4.12 o 
  -3   0  15        0.06       11.33      8.44 o 
  -1   0  15      784.35      900.27     50.43 o 
   1   0  15      134.88      119.08     16.62 o 
   3   0  15        2.64        7.57      8.04 o 
  -3   1  15       64.67       61.57     13.38 o 
  -2   1  15      201.47      226.52     26.98 o 
  -1   1  15     1062.62     1094.70     33.96 o 
   0   1  15       42.13       38.57      9.94 o 
   1   1  15        0.34        6.05      4.20 o 
   2   1  15        0.01        5.20      5.02 o 
   3   1  15        0.81        4.03      7.18 o 
  -3   2  15       55.70       65.69     14.70 o 
  -2   2  15      513.39      468.39     21.76 o 
  -1   2  15      116.96      115.70     18.91 o 
   0   2  15       40.54       46.17     10.20 o 
   1   2  15      131.01      125.68     21.59 o 
   2   2  15      105.29       85.53     24.55 o 
   3   2  15       30.44       23.51     12.35 o 
  -3   3  15      158.74      113.71     31.29 o 
  -2   3  15      111.15      104.51     15.91 o 
  -1   3  15     1253.18     1323.67     32.70 o 
   0   3  15       11.66       14.16      6.36 o 
   1   3  15      240.00      235.47     15.13 o 
   2   3  15        4.17        5.40      4.34 o 
   3   3  15       56.94       33.68     15.91 o 
  -3   4  15       13.11       11.70     12.85 o 
  -2   4  15       71.94       82.39     13.35 o 
  -1   4  15       47.68       44.02      8.56 o 
   0   4  15     1244.48     1156.52     61.69 o 
   1   4  15       11.02       16.55      5.78 o 
   2   4  15       38.68       26.12      7.69 o 
   3   4  15       33.78       14.26      7.90 o 
  -3   5  15       70.47      107.70     37.64 o 
  -2   5  15      363.30      348.70     70.06 o 
  -1   5  15        2.49        9.68      6.90 o 
   0   5  15       10.86       19.25      6.23 o 
   1   5  15      187.03      203.17     25.23 o 
   2   5  15      121.54      115.19     22.47 o 
   3   5  15       98.84       77.87     23.67 o 
  -3   6  15       47.87       46.21     11.58 o 
  -2   6  15       15.29       18.94     10.57 o 
  -1   6  15      111.00      124.94     18.43 o 
   0   6  15      369.80      370.71     45.84 o 
   1   6  15      393.67      398.01     17.41 o 
   2   6  15       18.54       15.10      6.69 o 
  -3   7  15       45.24       71.59     25.04 o 
  -2   7  15      244.87      247.04     50.30 o 
  -1   7  15      171.88      192.54     26.16 o 
   0   7  15       60.21       58.69     10.08 o 
   1   7  15       24.40       35.17     11.40 o 
   2   7  15        9.09       16.98      5.91 o 
  -3   8  15      162.69      186.87     95.81 o 
  -2   8  15       17.77        7.84     10.06 o 
  -1   8  15      395.13      439.88     29.56 o 
   0   8  15        9.08       15.41      4.73 o 
   1   8  15      167.56      168.44     28.15 o 
   2   8  15      419.89      438.02     21.28 o 
  -3   9  15       30.97       29.29      9.37 o 
  -2   9  15       21.49       26.18      7.06 o 
  -1   9  15      227.84      233.05     36.16 o 
   0   9  15      110.70      122.98     17.50 o 
   1   9  15      852.85      867.93     28.68 o 
   2   9  15      259.45      257.38     30.03 o 
  -3  10  15      107.65      102.65     30.13 o 
  -2  10  15      152.06      146.92     34.33 o 
  -1  10  15       97.64      100.64     22.25 o 
   0  10  15      151.38      126.69     11.75 o 
   1  10  15      107.42      108.56     16.77 o 
   2  10  15       41.79       41.84     11.12 o 
  -3  11  15        1.00        2.17     19.76 o 
  -2  11  15      144.58      142.47     13.96 o 
  -1  11  15      121.86      159.40     31.74 o 
   0  11  15      114.43      103.99     18.54 o 
   1  11  15        1.57        5.69      7.14 o 
   2  11  15        0.97       18.48      7.38 o 
  -2  12  15       20.09       36.85     27.64 o 
  -1  12  15       39.88       48.58     14.54 o 
   0  12  15       35.49       43.97      9.04 o 
   1  12  15      112.55      134.29     19.32 o 
   2  12  15      625.19      699.99     37.10 o 
  -2  13  15      216.43      224.40     98.07 o 
  -1  13  15       93.78       61.87     15.08 o 
   0  13  15        1.18        8.61      6.42 o 
   1  13  15      111.95      115.52     21.28 o 
   2  13  15       31.37       33.07      8.68 o 
  -2  14  15      119.33       72.45     42.45 o 
  -1  14  15       46.41       65.31     17.03 o 
   0  14  15      151.40      152.65     32.14 o 
   1  14  15        2.78       11.80      5.49 o 
   2  14  15       29.35       43.55     12.71 o 
  -2  15  15      303.23      299.59     91.23 o 
  -1  15  15       96.36       73.49     20.62 o 
   0  15  15      167.47      214.19     20.04 o 
   1  15  15        0.24        1.38      6.07 o 
   2  15  15       69.53       52.37     11.49 o 
  -2  16  15       55.19       36.92     22.49 o 
  -1  16  15      304.49      306.15     26.99 o 
   0  16  15      120.20      116.42     20.94 o 
   1  16  15      281.13      322.12     34.95 o 
  -2  17  15      117.02      103.01     37.93 o 
  -1  17  15      123.39      106.16     26.82 o 
   0  17  15       56.29       57.38     11.79 o 
   1  17  15      269.11      272.78     41.71 o 
  -1  18  15      100.88       70.23     21.98 o 
   0  18  15        0.84       13.12      5.24 o 
   1  18  15        0.01        8.41      5.37 o 
  -1  19  15      177.75      196.60     64.87 o 
   0  19  15        8.86       14.99      6.20 o 
   1  19  15      179.28      163.05     40.07 o 
  -1  20  15        3.93       36.00     18.67 o 
   0  20  15       68.71       60.28     14.95 o 
   0  21  15      442.67      429.03     39.31 o 
  -2   0  16       22.78       32.98     17.31 o 
   0   0  16      543.69      557.06     26.26 o 
   2   0  16      664.00      726.29     28.95 o 
  -3   1  16       48.74       46.91     12.83 o 
  -2   1  16      277.00      293.15     23.50 o 
  -1   1  16       20.08       25.45      6.58 o 
   0   1  16       28.05       30.16      7.40 o 
   1   1  16      279.22      296.81     21.63 o 
   2   1  16      125.06       90.08     16.94 o 
  -3   2  16        0.30       12.46      4.19 o 
  -2   2  16        0.38       -1.41      5.93 o 
  -1   2  16       35.29       46.16     13.14 o 
   0   2  16      827.46      877.39     25.17 o 
   1   2  16        7.70       22.33      8.35 o 
   2   2  16       58.29       57.44     16.73 o 
  -3   3  16        0.20        7.98      5.24 o 
  -2   3  16        0.69       16.98      4.95 o 
  -1   3  16       60.42       58.93     13.11 o 
   0   3  16       52.72       39.98     14.06 o 
   1   3  16       59.49       50.87     13.12 o 
   2   3  16       72.93       49.17     15.49 o 
  -3   4  16      414.48      506.55     88.22 o 
  -2   4  16       80.18       67.01     14.07 o 
  -1   4  16      219.01      213.67     33.76 o 
   0   4  16        1.92        3.16      8.99 o 
   1   4  16      195.67      182.26     15.03 o 
   2   4  16       21.22       24.24      6.66 o 
  -3   5  16       11.65       31.19     10.71 o 
  -2   5  16       12.07       20.82      5.80 o 
  -1   5  16      672.17      708.44     28.26 o 
   0   5  16      312.29      331.86     40.84 o 
   1   5  16        0.36        9.88      5.05 o 
   2   5  16      106.25       76.51     16.98 o 
  -3   6  16       62.19       71.44     26.29 o 
  -2   6  16      203.17      191.67     45.40 o 
  -1   6  16        0.04        4.59      9.03 o 
   0   6  16      357.05      375.00     57.59 o 
   1   6  16       71.25       80.60     14.12 o 
   2   6  16      117.50       90.08     26.57 o 
  -3   7  16       84.27       80.26     23.39 o 
  -2   7  16      152.83      144.71     35.31 o 
  -1   7  16       70.27       75.99     15.71 o 
   0   7  16      130.75      135.28     24.43 o 
   1   7  16       18.92       19.66      5.21 o 
   2   7  16        7.79       10.50      6.04 o 
  -2   8  16      186.83      228.46     48.54 o 
  -1   8  16      192.04      205.76     31.51 o 
   0   8  16        4.67       15.67      6.22 o 
   1   8  16       41.92       44.00      9.17 o 
   2   8  16        7.14       12.82      5.39 o 
  -2   9  16       23.15       25.49     11.83 o 
  -1   9  16       56.71       58.88     12.71 o 
   0   9  16        0.43        5.60      5.57 o 
   1   9  16      159.83      153.32     26.32 o 
   2   9  16       68.24       48.54     19.61 o 
  -2  10  16       11.53       14.63      5.76 o 
  -1  10  16      245.86      257.30     40.92 o 
   0  10  16       15.71       16.67      7.54 o 
   1  10  16      100.61       77.50     15.84 o 
   2  10  16       25.41       28.85      8.67 o 
  -2  11  16       13.38       18.42      7.92 o 
  -1  11  16       40.29       51.10     12.33 o 
   0  11  16       31.11       43.56     12.12 o 
   1  11  16      101.80       59.66     20.84 o 
   2  11  16      127.94       78.74     26.09 o 
  -2  12  16        2.17        4.85     11.33 o 
  -1  12  16       41.42       47.44     14.74 o 
   0  12  16      147.01      123.23     21.90 o 
   1  12  16      230.43      253.07     22.91 o 
   2  12  16      368.12      468.50     43.01 o 
  -2  13  16        1.10       15.53     10.87 o 
  -1  13  16       36.88       46.20     12.48 o 
   0  13  16       40.94       47.47     10.15 o 
   1  13  16       24.77       26.94      8.38 o 
   2  13  16       98.86       50.39     18.50 o 
  -2  14  16       49.79       62.57     21.11 o 
  -1  14  16      211.45      202.70     55.58 o 
   0  14  16      219.59      224.49     44.53 o 
   1  14  16      207.56      195.04     19.95 o 
  -2  15  16        8.49       19.42     17.08 o 
  -1  15  16       11.90        9.77      8.11 o 
   0  15  16        1.95        5.27      7.34 o 
   1  15  16        2.51       13.74      5.16 o 
  -1  16  16      109.62       98.07     31.25 o 
   0  16  16      244.79      212.47     46.35 o 
   1  16  16       13.75       22.12      7.32 o 
  -1  17  16        4.86       10.60      7.33 o 
   0  17  16       49.51       46.16     12.75 o 
   1  17  16      521.92      612.99     48.67 o 
  -1  18  16       59.94       61.16     25.33 o 
   0  18  16        0.06       17.02      7.63 o 
   0  19  16      439.32      495.64     42.87 o 
  -1   0  17      255.34      438.43    146.54 o 
   1   0  17       74.21       58.74     21.17 o 
  -2   1  17       25.91       27.47      6.58 o 
  -1   1  17      326.41      275.35     58.70 o 
   0   1  17       14.82       14.49      6.57 o 
   1   1  17      172.22      170.74     19.69 o 
   2   1  17      628.81      794.84     45.64 o 
  -2   2  17        0.12        5.42      6.48 o 
  -1   2  17       31.83       27.83     12.53 o 
   0   2  17       25.34       42.88     12.52 o 
   1   2  17       12.40       17.87      5.33 o 
   2   2  17      155.58      138.70     60.08 o 
  -2   3  17      148.32      145.47     33.65 o 
  -1   3  17       66.49       68.18     18.34 o 
   0   3  17       42.84       31.65      8.45 o 
   1   3  17      206.50      259.72     26.50 o 
   2   3  17        1.98       -4.72     15.59 o 
  -2   4  17      521.16      510.61     32.77 o 
  -1   4  17      109.85      102.79     15.98 o 
   0   4  17        8.33       15.32      5.75 o 
   1   4  17      146.61      124.40     23.55 o 
   2   4  17      117.36      106.92     44.56 o 
  -2   5  17      116.96       99.79     22.79 o 
  -1   5  17      226.58      232.40     39.19 o 
   0   5  17       18.39       19.65      8.35 o 
   1   5  17      663.60      707.09     28.53 o 
   2   5  17       32.40       27.83     11.79 o 
  -2   6  17       25.97       23.97      8.79 o 
  -1   6  17      245.50      243.57     38.78 o 
   0   6  17       52.76       60.58     15.99 o 
   1   6  17       34.50       34.50     11.02 o 
   2   6  17       47.96       24.10      8.23 o 
  -2   7  17        8.88       32.96      8.63 o 
  -1   7  17       28.41       34.03      8.27 o 
   0   7  17      184.93      151.77     32.99 o 
   1   7  17       12.11       12.43      8.86 o 
   2   7  17       42.06       27.01     11.84 o 
  -2   8  17       10.74        8.66     16.44 o 
  -1   8  17      535.93      564.27     22.95 o 
   0   8  17      139.40      121.00     25.71 o 
   1   8  17       52.78       44.81     10.40 o 
   2   8  17        3.40        1.87      8.35 o 
  -2   9  17       15.02       16.06      5.22 o 
  -1   9  17      123.71      129.36     31.71 o 
   0   9  17      139.88      153.09     32.41 o 
   1   9  17      137.04      147.38     34.24 o 
   2   9  17      255.88      256.20     39.41 o 
  -2  10  17      137.67      111.87     35.05 o 
  -1  10  17        0.02       13.98      8.34 o 
   0  10  17        0.43       12.93      9.35 o 
   1  10  17       15.88       27.46      8.23 o 
  -2  11  17       20.71       19.19     17.98 o 
  -1  11  17      435.78      471.51     31.35 o 
   0  11  17      267.00      260.91     25.68 o 
   1  11  17        9.41       19.81      6.60 o 
  -2  12  17       10.35       17.32     14.75 o 
  -1  12  17       15.87       14.08      7.35 o 
   0  12  17        7.45       12.57      5.79 o 
   1  12  17       56.85       57.53     20.66 o 
  -1  13  17      153.83      155.25     36.38 o 
   0  13  17      259.66      296.69     41.95 o 
   1  13  17        6.50       18.53      7.64 o 
  -1  14  17       65.80       61.20     12.94 o 
   0  14  17       66.46       51.36     13.35 o 
   1  14  17        2.67       13.81      5.98 o 
  -1  15  17        3.03       17.27      7.88 o 
   0  15  17       59.97       62.28     13.50 o 
   1  15  17        0.01       17.93      7.83 o 
  -1  16  17        4.01       16.65      8.24 o 
   0  16  17       14.35       20.45      7.32 o 
  -2   0  18      457.81      447.62     68.13 o 
   0   0  18       20.48       37.31     21.06 o 
  -2   1  18      285.10      267.07     33.81 o 
  -1   1  18        0.22       -0.41      8.57 o 
   0   1  18       96.39       92.29     24.29 o 
   1   1  18      202.62      188.50     29.29 o 
  -2   2  18       97.41       89.88     19.07 o 
  -1   2  18       51.01       48.64     13.57 o 
   0   2  18      256.29      253.05     21.32 o 
   1   2  18        6.31       15.91      6.55 o 
  -2   3  18      536.76      613.79     50.01 o 
  -1   3  18       24.53        9.81      6.74 o 
   0   3  18        6.35        3.74      6.79 o 
   1   3  18       16.02       17.70      7.13 o 
  -2   4  18      152.55      121.49     36.87 o 
  -1   4  18      140.32      108.95     32.21 o 
   0   4  18       30.46       32.09      9.11 o 
   1   4  18      125.52      111.15     40.55 o 
  -2   5  18      651.45      697.39     67.26 o 
  -1   5  18       10.41        5.99      7.96 o 
   0   5  18       70.50       66.65     17.53 o 
   1   5  18        7.07       10.84      6.06 o 
  -2   6  18      128.38      111.13     28.05 o 
  -1   6  18      311.53      309.38     68.43 o 
   0   6  18      208.31      221.00     31.89 o 
   1   6  18       23.18       26.34      7.37 o 
  -2   7  18       38.66       37.11      8.65 o 
  -1   7  18      179.56      182.77     42.17 o 
   0   7  18        0.50        6.42      6.97 o 
   1   7  18       72.53       56.21     17.03 o 
  -2   8  18      105.56       57.36     25.88 o 
  -1   8  18      138.21      137.44     27.85 o 
   0   8  18      106.35       85.73     24.07 o 
   1   8  18      178.85      153.30     40.16 o 
  -1   9  18       42.42       32.82      8.12 o 
   0   9  18       11.19       21.14      9.35 o 
   1   9  18      121.20      102.73     35.01 o 
  -1  10  18      207.16      216.32     43.08 o 
   0  10  18       62.17       66.97     16.21 o 
   1  10  18      105.15       65.91     22.56 o 
  -1  11  18       72.81       53.46     22.79 o 
   0  11  18      175.62      128.99     39.65 o 
   1  11  18       46.72       48.65     18.68 o 
  -1  12  18      132.64       93.92     50.48 o 
   0  12  18       76.92       77.61     19.94 o 
  -1  13  18       37.30       35.74     11.03 o 
   0  13  18        1.55       16.80      7.21 o 
  -1   0  19      505.87      545.70     64.04 o 
   1   0  19        2.93        2.90      9.72 o 
  -1   1  19      244.67      294.01     30.84 o 
   0   1  19        0.84        5.05      9.58 o 
   1   1  19        7.24       19.92      7.61 o 
  -1   2  19      247.98      213.05     48.95 o 
   0   2  19        5.49       13.88      7.82 o 
   1   2  19       16.16       16.81      9.19 o 
  -1   3  19      121.97      126.74     28.26 o 
   0   3  19        5.74        9.14      6.13 o 
   1   3  19       48.41       36.79     14.94 o 
  -1   4  19       19.92       22.63      7.00 o 
   0   4  19      219.99      251.99     83.23 o 
   1   4  19       11.88       14.40      5.70 o 
  -1   5  19       26.10       16.42     13.24 o 
   0   5  19       76.82       58.35     20.69 o 
   1   5  19        5.85        8.27      6.50 o 
  -1   6  19      147.25      142.97     45.83 o 
   0   6  19        1.92       15.07      6.09 o 
   1   6  19       22.75       24.30     10.43 o 
  -1   7  19      115.84       84.94     24.68 o 
   0   7  19      178.85      188.09     35.36 o 
  -1   8  19       30.82       39.33     11.81 o 
   0   8  19        0.51       20.58      7.37 o 
   0   9  19      123.71       94.91     39.56 o 
   0  10  19      293.63      226.94     65.60 o 
   0   0  20       87.18       60.97     46.68 o 
                                                 
